# Supplementary material for: Promiscuous terpene synthases from Prunella vulgaris highlight the importance of substrate and compartment switching in terpene synthase evolution
Source: New Phytol. 2019 Apr 8;223(1):323–35. doi: 10.1111/nph.15778 (PMC6593445; doi:10.1111/nph.15778)
Supplement: Supplementary file 2 [file NPH-223-323-s002.xlsx]

## Sheet: Cover Sheet
New Phytologist Supporting Information
Article title: Promiscuous terpene synthases from Prunella vulgaris highlight the importance of substrate and compartment switching in terpene synthase evolution
Authors: Sean R. Johnson, Wajid Waheed Bhat, Radin Sadre, Garret P. Miller, Alekzander Sky Garcia and Björn Hamberger
Article acceptance date: 22 February 2019
Legend
Tables of available Lamiaceae RNAseq datasets and the diterpene skeletons from those species.

## Sheet: SRA_Lamiaceae_august_2017
Run	LibraryStrategy	TaxID	ScientificName
SRR3746810	RNA-Seq	28513	Salvia divinorum
SRR3746809	RNA-Seq	28513	Salvia divinorum
SRR5877198	RNA-Seq	226208	Salvia miltiorrhiza
ERR2040561	RNA-Seq	39271	Agastache rugosa
ERR2040562	RNA-Seq	1799630	Scutellaria montana
ERR2040563	RNA-Seq	4138	Leonurus japonicus
ERR2040564	RNA-Seq	751853	Pycnanthemum tenuifolium
ERR2040565	RNA-Seq	39329	Lavandula angustifolia
ERR2040566	RNA-Seq	4142	Plectranthus scutellarioides
ERR2040567	RNA-Seq	54477	Vitex agnus-castus
ERR2040568	RNA-Seq	49992	Thymus vulgaris
ERR2040569	RNA-Seq	53176	Teucrium chamaedrys
ERR2040570	RNA-Seq	306389	Clinopodium serpyllifolium subsp. fruticosum
ERR2040571	RNA-Seq	39347	Nepeta cataria
ERR2040572	RNA-Seq	38596	Ajuga reptans
ERR2040573	RNA-Seq	41230	Marrubium vulgare
ERR2040574	RNA-Seq	39338	Melissa officinalis
ERR2040575	RNA-Seq	39358	Prunella vulgaris
ERR2040576	RNA-Seq	245855	Oxera pulchella
ERR2040577	RNA-Seq	1799617	Poliomintha bustamanta
ERR2040578	RNA-Seq	1775653	Oxera neriifolia
SRR5787296	RNA-Seq	34256	Mentha x piperita
SRR5787298	RNA-Seq	34256	Mentha x piperita
SRR5787297	RNA-Seq	34256	Mentha x piperita
SRR5787299	RNA-Seq	34256	Mentha x piperita
SRR5787293	RNA-Seq	34256	Mentha x piperita
SRR5787290	RNA-Seq	34256	Mentha x piperita
SRR5787292	RNA-Seq	34256	Mentha x piperita
SRR5787295	RNA-Seq	34256	Mentha x piperita
SRR5787294	RNA-Seq	34256	Mentha x piperita
SRR5787291	RNA-Seq	34256	Mentha x piperita
SRR5787289	RNA-Seq	34256	Mentha x piperita
SRR5787288	RNA-Seq	34256	Mentha x piperita
SRR3664035	RNA-Seq	292239	Mentha arvensis
SRR5150709	RNA-Seq	39347	Nepeta cataria
SRR5150710	RNA-Seq	38868	Salvia officinalis
SRR5150711	RNA-Seq	39269	Agastache foeniculum
SRR5150712	RNA-Seq	1081544	Cornutia pyramidata
SRR5150713	RNA-Seq	49212	Salvia hispanica
SRR5150714	RNA-Seq	53173	Betonica officinalis
SRR5150715	RNA-Seq	1932429	Petraeovitex bambusetorum
SRR5150716	RNA-Seq	41390	Holmskioldia sanguinea
SRR5150718	RNA-Seq	39358	Prunella vulgaris
SRR5150719	RNA-Seq	39338	Melissa officinalis
SRR5150708	RNA-Seq	213401	Nepeta mussinii
SRR5150707	RNA-Seq	54469	Premna microphylla
SRR5150706	RNA-Seq	38596	Ajuga reptans
SRR5150705	RNA-Seq	54240	Rotheca myricoides
SRR5150704	RNA-Seq	48386	Perilla frutescens
SRR5150703	RNA-Seq	41381	Congea tomentosa
SRR5150702	RNA-Seq	204211	Callicarpa americana
SRR5150701	RNA-Seq	39367	Salvia rosmarinus
SRR5150700	RNA-Seq	34256	Mentha x piperita
SRR5150699	RNA-Seq	39329	Lavandula angustifolia
SRR5150721	RNA-Seq	41228	Plectranthus barbatus
SRR5150720	RNA-Seq	1290916	Prostanthera lasianthos
SRR5150722	RNA-Seq	41396	Tectona grandis
SRR5150724	RNA-Seq	29719	Mentha spicata
SRR5150725	RNA-Seq	54211	Clerodendrum bungei
SRR5150726	RNA-Seq	39343	Monarda didyma
SRR5150727	RNA-Seq	204129	Mesosphaerum suaveolens
SRR5150728	RNA-Seq	457125	Ballota pseudodictamnus
SRR5150729	RNA-Seq	53159	Lamium album
SRR5150730	RNA-Seq	65409	Scutellaria baicalensis
SRR5150731	RNA-Seq	378904	Leonotis leonurus
SRR5150732	RNA-Seq	28509	Glechoma hederacea
SRR5150733	RNA-Seq	49992	Thymus vulgaris
SRR5150698	RNA-Seq	543981	Phlomis fruticosa
SRR5150697	RNA-Seq	548838	Gmelina philippensis
SRR5150696	RNA-Seq	39289	Collinsonia canadensis
SRR5150695	RNA-Seq	28511	Pogostemon cablin
SRR5150694	RNA-Seq	664412	Westringia fruticosa
SRR5150693	RNA-Seq	932105	Lycopus americanus
SRR5150692	RNA-Seq	587664	Leonurus cardiaca
SRR5150691	RNA-Seq	39352	Origanum vulgare
SRR5150690	RNA-Seq	268884	Origanum majorana
SRR5150734	RNA-Seq	201512	Teucrium canadense
SRR5150735	RNA-Seq	39350	Ocimum basilicum
SRR5150736	RNA-Seq	41230	Marrubium vulgare
SRR5150737	RNA-Seq	39324	Hyssopus officinalis
SRR5150738	RNA-Seq	54477	Vitex agnus-castus
SRR5150741	RNA-Seq	268885	Salvia yangii
SRR3193982	RNA-Seq	34256	Mentha x piperita
SRR3187004	RNA-Seq	292239	Mentha arvensis
SRR3716680	RNA-Seq	28513	Salvia divinorum
SRR5026237	RNA-Seq	41396	Tectona grandis
SRR5026221	RNA-Seq	41396	Tectona grandis
SRR5026236	RNA-Seq	41396	Tectona grandis
SRR5026238	RNA-Seq	41396	Tectona grandis
SRR4105434	RNA-Seq	38859	Mentha longifolia
SRR4105435	RNA-Seq	38859	Mentha longifolia
SRR4105447	RNA-Seq	38859	Mentha longifolia
SRR4105429	RNA-Seq	38859	Mentha longifolia
SRR4105457	RNA-Seq	38859	Mentha longifolia
SRR4105420	RNA-Seq	38859	Mentha longifolia
SRR4105448	RNA-Seq	38859	Mentha longifolia
SRR4105449	RNA-Seq	38859	Mentha longifolia
SRR4105456	RNA-Seq	38859	Mentha longifolia
SRR4105424	RNA-Seq	38859	Mentha longifolia
SRR4105425	RNA-Seq	38859	Mentha longifolia
SRR4105426	RNA-Seq	38859	Mentha longifolia
SRR4105421	RNA-Seq	38859	Mentha longifolia
SRR4105422	RNA-Seq	38859	Mentha longifolia
SRR4105423	RNA-Seq	38859	Mentha longifolia
SRR4105431	RNA-Seq	38859	Mentha longifolia
SRR4105432	RNA-Seq	38859	Mentha longifolia
SRR4105433	RNA-Seq	38859	Mentha longifolia
SRR4105427	RNA-Seq	38859	Mentha longifolia
SRR4105428	RNA-Seq	38859	Mentha longifolia
SRR4105430	RNA-Seq	38859	Mentha longifolia
SRR4105417	RNA-Seq	38859	Mentha longifolia
SRR4105418	RNA-Seq	38859	Mentha longifolia
SRR4105419	RNA-Seq	38859	Mentha longifolia
SRR4106088	RNA-Seq	48386	Perilla frutescens
SRR4106089	RNA-Seq	48386	Perilla frutescens
SRR3065072	RNA-Seq	694369	Leucosceptrum canum
SRR3056582	miRNA-Seq	226208	Salvia miltiorrhiza
SRR3056449	miRNA-Seq	226208	Salvia miltiorrhiza
SRR2134915	RNA-Seq	396869	Salvia pomifera
SRR2134916	RNA-Seq	396869	Salvia pomifera
SRR2136651	RNA-Seq	396869	Salvia pomifera
SRR3727161	RNA-Seq	65409	Scutellaria baicalensis
SRR2080127	RNA-Seq	41396	Tectona grandis
SRR2080128	RNA-Seq	41396	Tectona grandis
SRR2063890	RNA-Seq	48386	Perilla frutescens
SRR2063892	RNA-Seq	48386	Perilla frutescens
SRR2063895	RNA-Seq	48386	Perilla frutescens
SRR2063896	RNA-Seq	48386	Perilla frutescens
SRR2063897	RNA-Seq	48386	Perilla frutescens
SRR3623199	RNA-Seq	38859	Mentha longifolia
SRR3123399	RNA-Seq	65409	Scutellaria baicalensis
SRR3130396	RNA-Seq	65409	Scutellaria baicalensis
SRR2915400	RNA-Seq	1699510	Dracocephalum tanguticum
SRR3318251	RNA-Seq	39350	Ocimum basilicum
SRR3318252	RNA-Seq	39350	Ocimum basilicum
SRR2919239	RNA-Seq	1699510	Dracocephalum tanguticum
SRR2919252	RNA-Seq	1699510	Dracocephalum tanguticum
SRR2924872	RNA-Seq	1699510	Dracocephalum tanguticum
SRR2915457	RNA-Seq	1699510	Dracocephalum tanguticum
SRR2915458	RNA-Seq	1699510	Dracocephalum tanguticum
SRR2924873	RNA-Seq	1699510	Dracocephalum tanguticum
SRR2924875	RNA-Seq	1699510	Dracocephalum tanguticum
SRR2924876	RNA-Seq	1699510	Dracocephalum tanguticum
SRR2924877	RNA-Seq	1699510	Dracocephalum tanguticum
SRR2924878	RNA-Seq	1699510	Dracocephalum tanguticum
SRR2924879	RNA-Seq	1699510	Dracocephalum tanguticum
SRR2924883	RNA-Seq	1699510	Dracocephalum tanguticum
SRR2924884	RNA-Seq	1699510	Dracocephalum tanguticum
SRR2924885	RNA-Seq	1699510	Dracocephalum tanguticum
SRR2924880	RNA-Seq	1699510	Dracocephalum tanguticum
SRR2924881	RNA-Seq	1699510	Dracocephalum tanguticum
SRR2924882	RNA-Seq	1699510	Dracocephalum tanguticum
SRR2912675	RNA-Seq	226208	Salvia miltiorrhiza
SRR2912676	RNA-Seq	226208	Salvia miltiorrhiza
SRR2912677	RNA-Seq	226208	Salvia miltiorrhiza
SRR2912678	RNA-Seq	226208	Salvia miltiorrhiza
SRR2912679	RNA-Seq	226208	Salvia miltiorrhiza
SRR2912680	RNA-Seq	226208	Salvia miltiorrhiza
SRR2912681	RNA-Seq	226208	Salvia miltiorrhiza
SRR2912682	RNA-Seq	226208	Salvia miltiorrhiza
SRR3367956	RNA-Seq	65409	Scutellaria baicalensis
SRR3367957	RNA-Seq	65409	Scutellaria baicalensis
SRR1605127	RNA-Seq	65409	Scutellaria baicalensis
SRR3367955	RNA-Seq	65409	Scutellaria baicalensis
SRR2954845	RNA-Seq	39173	Ocimum
SRR2954843	RNA-Seq	39173	Ocimum
SRR2954844	RNA-Seq	39173	Ocimum
SRR2954846	RNA-Seq	39173	Ocimum
SRR2080099	RNA-Seq	41396	Tectona grandis
SRR3114960	RNA-Seq	65409	Scutellaria baicalensis
DRR050183	RNA-Seq	48386	Perilla frutescens
DRR050184	RNA-Seq	48386	Perilla frutescens
DRR050185	RNA-Seq	48386	Perilla frutescens
DRR050186	RNA-Seq	48386	Perilla frutescens
DRR050187	RNA-Seq	48386	Perilla frutescens
DRR050188	RNA-Seq	48386	Perilla frutescens
DRR050189	RNA-Seq	48386	Perilla frutescens
DRR050190	RNA-Seq	48386	Perilla frutescens
DRR050191	RNA-Seq	48386	Perilla frutescens
DRR050192	RNA-Seq	48386	Perilla frutescens
DRR050193	RNA-Seq	48386	Perilla frutescens
DRR050194	RNA-Seq	48386	Perilla frutescens
DRR050195	RNA-Seq	48386	Perilla frutescens
DRR050196	RNA-Seq	48386	Perilla frutescens
DRR050197	RNA-Seq	48386	Perilla frutescens
DRR050198	RNA-Seq	48386	Perilla frutescens
DRR050199	RNA-Seq	48386	Perilla frutescens
DRR050200	RNA-Seq	48386	Perilla frutescens
DRR050201	RNA-Seq	48386	Perilla frutescens
DRR050202	RNA-Seq	48386	Perilla frutescens
DRR050203	RNA-Seq	48386	Perilla frutescens
DRR050204	RNA-Seq	48386	Perilla frutescens
DRR050205	RNA-Seq	48386	Perilla frutescens
DRR050206	RNA-Seq	48386	Perilla frutescens
DRR050207	RNA-Seq	48386	Perilla frutescens
DRR050208	RNA-Seq	48386	Perilla frutescens
DRR050209	RNA-Seq	48386	Perilla frutescens
DRR050210	RNA-Seq	48386	Perilla frutescens
DRR050211	RNA-Seq	48386	Perilla frutescens
DRR050212	RNA-Seq	48386	Perilla frutescens
DRR050213	RNA-Seq	48386	Perilla frutescens
DRR050214	RNA-Seq	48386	Perilla frutescens
DRR050215	RNA-Seq	48386	Perilla frutescens
DRR050216	RNA-Seq	48386	Perilla frutescens
SRR2080098	RNA-Seq	41396	Tectona grandis
SRR1644052	RNA-Seq	226208	Salvia miltiorrhiza
SRR2080153	RNA-Seq	41396	Tectona grandis
SRR2080154	RNA-Seq	41396	Tectona grandis
SRR2080155	RNA-Seq	41396	Tectona grandis
SRR2080156	RNA-Seq	41396	Tectona grandis
SRR2080138	RNA-Seq	41396	Tectona grandis
SRR2080137	RNA-Seq	41396	Tectona grandis
SRR2080132	RNA-Seq	41396	Tectona grandis
SRR2080151	RNA-Seq	41396	Tectona grandis
SRR2080131	RNA-Seq	41396	Tectona grandis
SRR2080150	RNA-Seq	41396	Tectona grandis
SRR2080149	RNA-Seq	41396	Tectona grandis
SRR2080148	RNA-Seq	41396	Tectona grandis
SRR343059	EST	41230	Marrubium vulgare
SRR1271559	RNA-Seq	292239	Mentha arvensis
SRR1271560	RNA-Seq	292239	Mentha arvensis
SRR1271562	RNA-Seq	29719	Mentha spicata
SRR1271568	RNA-Seq	29719	Mentha spicata
SRR1271557	RNA-Seq	34256	Mentha x piperita
SRR1271558	RNA-Seq	34256	Mentha x piperita
SRR1271572	RNA-Seq	29719	Mentha spicata
SRR1271573	RNA-Seq	29719	Mentha spicata
SRR1271574	RNA-Seq	190902	Mentha aquatica
SRR1271575	RNA-Seq	190902	Mentha aquatica
SRR983807	RNA-Seq	38869	Salvia sclarea
SRR924662	RNA-Seq	226208	Salvia miltiorrhiza
SRR343060	EST	587669	Isodon rubescens
SRR766790	EST	39358	Prunella vulgaris
SRR2080095	RNA-Seq	41396	Tectona grandis
SRR2080094	RNA-Seq	41396	Tectona grandis
SRR2080096	RNA-Seq	41396	Tectona grandis
SRR2080097	RNA-Seq	41396	Tectona grandis
SRR1745633	RNA-Seq	226208	Salvia miltiorrhiza
SRR1745635	RNA-Seq	226208	Salvia miltiorrhiza
SRR1745636	RNA-Seq	226208	Salvia miltiorrhiza
SRR1745637	RNA-Seq	226208	Salvia miltiorrhiza
SRR1745639	RNA-Seq	226208	Salvia miltiorrhiza
SRR1745640	RNA-Seq	226208	Salvia miltiorrhiza
DRR029569	RNA-Seq	179837	Perilla frutescens var. crispa
DRR029570	RNA-Seq	179837	Perilla frutescens var. crispa
DRR029567	RNA-Seq	179837	Perilla frutescens var. crispa
DRR029568	RNA-Seq	179837	Perilla frutescens var. crispa
SRR2029848	RNA-Seq	204141	Ocimum americanum
SRR2029849	RNA-Seq	204141	Ocimum americanum
SRR2029850	RNA-Seq	204141	Ocimum americanum
SRR2029851	RNA-Seq	204141	Ocimum americanum
SRR1640458	RNA-Seq	226208	Salvia miltiorrhiza
SRR1920172	RNA-Seq	316258	Phlomis purpurea
SRR1920173	RNA-Seq	316258	Phlomis purpurea
SRR1923946	RNA-Seq	316258	Phlomis purpurea
SRR1923959	RNA-Seq	316258	Phlomis purpurea
SRR1923964	RNA-Seq	316258	Phlomis purpurea
SRR1923968	RNA-Seq	316258	Phlomis purpurea
SRR1923971	RNA-Seq	316258	Phlomis purpurea
SRR1923985	RNA-Seq	316258	Phlomis purpurea
SRR1923993	RNA-Seq	316258	Phlomis purpurea
SRR1923996	RNA-Seq	316258	Phlomis purpurea
SRR1923999	RNA-Seq	316258	Phlomis purpurea
SRR1924003	RNA-Seq	316258	Phlomis purpurea
SRR1923949	RNA-Seq	316258	Phlomis purpurea
SRR1924009	RNA-Seq	316258	Phlomis purpurea
SRR1924012	RNA-Seq	316258	Phlomis purpurea
SRR1924017	RNA-Seq	316258	Phlomis purpurea
SRR1924020	RNA-Seq	316258	Phlomis purpurea
SRR1924025	RNA-Seq	316258	Phlomis purpurea
SRR1557860	miRNA-Seq	226208	Salvia miltiorrhiza
SRR1557861	miRNA-Seq	226208	Salvia miltiorrhiza
SRR1557862	miRNA-Seq	226208	Salvia miltiorrhiza
SRR1557863	miRNA-Seq	226208	Salvia miltiorrhiza
SRR1557864	miRNA-Seq	226208	Salvia miltiorrhiza
SRR1770488	RNA-Seq	28511	Pogostemon cablin
SRR1767354	RNA-Seq	204149	Ocimum tenuiflorum
SRR1767353	RNA-Seq	204149	Ocimum tenuiflorum
SRR824071	RNA-Seq	49212	Salvia hispanica
SRR824104	RNA-Seq	49212	Salvia hispanica
SRR824079	RNA-Seq	49212	Salvia hispanica
SRR824080	RNA-Seq	49212	Salvia hispanica
SRR824081	RNA-Seq	49212	Salvia hispanica
SRR1633977	EST	41228	Plectranthus barbatus
DRR016805	RNA-Seq	29719	Lamiaceae
DRR016804	RNA-Seq	29719	Lamiaceae
DRR016806	RNA-Seq	29719	Lamiaceae
SRR946948	RNA-Seq	226208	Salvia miltiorrhiza
SRR946949	RNA-Seq	226208	Salvia miltiorrhiza
SRR946950	RNA-Seq	226208	Salvia miltiorrhiza
SRR946951	RNA-Seq	226208	Salvia miltiorrhiza
SRR1185318	RNA-Seq	39350	Ocimum basilicum
SRR1177846	RNA-Seq	204149	Ocimum tenuiflorum
SRR1020591	RNA-Seq	226208	Salvia miltiorrhiza
SRR1045051	RNA-Seq	226208	Salvia miltiorrhiza
SRR1043998	RNA-Seq	226208	Salvia miltiorrhiza
ERR364391	RNA-Seq	39367	Salvia rosmarinus
SRR1005880	RNA-Seq	226208	Salvia miltiorrhiza
SRR667702	RNA-Seq	226208	Salvia miltiorrhiza
SRR672810	RNA-Seq	226208	Salvia miltiorrhiza
SRR672821	RNA-Seq	226208	Salvia miltiorrhiza
SRR672822	RNA-Seq	226208	Salvia miltiorrhiza
SRR924322	EST	226208	Salvia miltiorrhiza
SRR714241	EST	587669	Isodon rubescens
SRR290363	RNA-Seq	39367	Salvia rosmarinus
SRR290364	RNA-Seq	39367	Salvia rosmarinus
SRR290366	RNA-Seq	41228	Plectranthus barbatus
SRR290367	RNA-Seq	587669	Isodon rubescens
SRR290438	RNA-Seq	41230	Marrubium vulgare
SRR290439	RNA-Seq	41230	Marrubium vulgare
SRR446369	RNA-Seq	39358	Prunella vulgaris
SRR342049	EST	39358	Prunella vulgaris
SRR210791	RNA-Seq	39367	Salvia rosmarinus
SRR210793	RNA-Seq	39367	Salvia rosmarinus
SRR210795	RNA-Seq	39367	Salvia rosmarinus
SRR210796	RNA-Seq	39367	Salvia rosmarinus
SRR210797	RNA-Seq	39367	Salvia rosmarinus
SRR210798	RNA-Seq	39367	Salvia rosmarinus
SRR210799	RNA-Seq	39367	Salvia rosmarinus
SRR210800	RNA-Seq	39367	Salvia rosmarinus
SRR210801	RNA-Seq	39367	Salvia rosmarinus
SRR210802	RNA-Seq	39367	Salvia rosmarinus
SRR210803	RNA-Seq	39367	Salvia rosmarinus
SRR210804	RNA-Seq	39367	Salvia rosmarinus
SRR210805	RNA-Seq	39367	Salvia rosmarinus
SRR210806	RNA-Seq	39367	Salvia rosmarinus
SRR210807	RNA-Seq	39367	Salvia rosmarinus
SRR210810	RNA-Seq	39367	Salvia rosmarinus
SRR210809	RNA-Seq	39367	Salvia rosmarinus
SRR210808	RNA-Seq	39367	Salvia rosmarinus
SRR037804	EST	226208	Salvia miltiorrhiza
SRR014553	CLONE	38869	Salvia sclarea

## Sheet: Skeletons_for_SRA_species
InChI Key	InChI	Carbons	Species	Name	Image	labdane-related	Notes	Name
LQYVQGCHBHJMNY-UHFFFAOYSA-N	InChI=1S/C20H36/c1-14-12-19(5)13-16(14)8-9-17(19)20(6)11-7-10-18(3,4)15(20)2/h14-17H,7-13H2,1-6H3	20	Isodon rubescens			YES
WZNYBROGAALNBW-UHFFFAOYSA-N	InChI=1S/C20H36/c1-14(2)15-7-8-16-13-18-6-5-11-20(3,4)19(18)10-9-17(16)12-15/h14-19H,5-13H2,1-4H3	20	Salvia rosmarinus, Plectranthus barbatus	icetaxane		YES	Hypothesized to be the product of oxidative ring rearrangement occuring after the TPS step from compounds with an abietane skeleton (González et al., 1991, DOI: 10.1016/0031-9422(91)83468-Z)	icetaxane
RYOBUOWIPGNNHB-UHFFFAOYSA-N	InChI=1S/C20H38/c1-14(2)7-6-8-19-16(5)9-10-18-13-17(15(3)4)11-12-20(18)19/h14-20H,6-13H2,1-5H3	20	Salvia sclarea			YES
LHKHDCHSJXPKCU-UHFFFAOYSA-N	InChI=1S/C20H36/c1-5-7-15-8-10-17-16(14-15)9-11-18-19(2,3)12-6-13-20(17,18)4/h15-18H,5-14H2,1-4H3	20	Clerodendrum bungei, Clerodendrum trichotomum			YES
MNNQBJPAOYTDNM-UHFFFAOYSA-N	InChI=1S/C20H36/c1-5-6-16-7-9-19-17(13-16)8-10-18-15(3)14(2)11-12-20(18,19)4/h14-19H,5-13H2,1-4H3	20	Clerodendrum bungei, Ajuga reptans, Plectranthus barbatus, Clerodendrum trichotomum			YES
SKYBEKAZFSKDRD-UHFFFAOYSA-N	InChI=1S/C20H34/c1-14-12-20(14)11-8-16-15(13-20)6-7-17-18(2,3)9-5-10-19(16,17)4/h14-17H,5-13H2,1-4H3	20	Plectranthus barbatus			YES
LFGXXXRJPSBBOV-UHFFFAOYSA-N	InChI=1S/C20H34/c1-13-7-9-19(4)17(15(13)3)6-5-16-12-20(11-14(20)2)10-8-18(16)19/h13-18H,5-12H2,1-4H3	20	Plectranthus barbatus			YES
FVOYQKAJCDVTOJ-UHFFFAOYSA-N	InChI=1S/C20H38/c1-14(2)17-9-10-18(15(3)13-17)20(7)12-8-11-19(5,6)16(20)4/h14-18H,8-13H2,1-7H3	20	Salvia rosmarinus, Plectranthus barbatus, Salvia yangii, Salvia officinalis			YES
MTQHRYHNSKUDPH-UHFFFAOYSA-N	InChI=1S/C20H38/c1-7-12-20(6)18(15(4)5)10-9-17-13-16(14(2)3)8-11-19(17)20/h14-19H,7-13H2,1-6H3	20	Salvia rosmarinus			YES
RUDCTHBLCNUFNJ-UHFFFAOYSA-N	InChI=1S/C20H36/c1-13(2)16-6-9-19-17(12-16)7-8-18-15(4)14(3)10-11-20(18,19)5/h13-19H,6-12H2,1-5H3	20	Agastache rugosa			YES
UTKSBWDCYWXRBA-UHFFFAOYSA-N	InChI=1S/C20H38/c1-6-7-8-9-11-17-16(2)12-13-18-19(3,4)14-10-15-20(17,18)5/h16-18H,6-15H2,1-5H3	20	Leonurus cardiaca			YES
NTRFWFWAHNAWTN-UHFFFAOYSA-N	InChI=1S/C20H36/c1-13-12-16-8-9-17-19(4,5)10-7-11-20(17,6)18(16)15(3)14(13)2/h13-18H,7-12H2,1-6H3	20	Betonica officinalis			YES
VIAGLBTWRAHAQT-UHFFFAOYSA-N	InChI=1S/C20H32/c1-13-10-20-11-14(13)5-6-16(20)19-8-4-7-18(2,3)17(19)9-15(20)12-19/h13-17H,4-12H2,1-3H3	20	Isodon rubescens			YES
QIHQHROPJNWQEQ-UHFFFAOYSA-N	InChI=1S/C20H36/c1-13(2)15-6-8-17-16(12-15)7-9-18-19(17)14(3)10-11-20(18,4)5/h13-19H,6-12H2,1-5H3	20	Salvia rosmarinus, Salvia officinalis			YES
KENBWZLDQKLBRI-UHFFFAOYSA-N	InChI=1S/C20H38/c1-7-14(4)19-12-20-15(5)9-11-18(20)16(6)17(19)10-8-13(2)3/h13-20H,7-12H2,1-6H3	20	Leucosceptrum canum			NO
KVVABTQWVOTBCR-UHFFFAOYSA-N	InChI=1S/C20H36/c1-6-15-8-9-17-19(4,14-15)13-10-16-18(2,3)11-7-12-20(16,17)5/h15-17H,6-14H2,1-5H3	20	Isodon rubescens			YES
PVTPKCSGUZUQFA-UHFFFAOYSA-N	InChI=1S/C20H32/c1-12-9-20(12)10-13-5-6-16-18(2,3)8-7-15-14(11-20)17(13)19(15,16)4/h12-17H,5-11H2,1-4H3	20	Plectranthus barbatus			YES
OQNYLXFZWMPMRO-UHFFFAOYSA-N	InChI=1S/C20H36/c1-6-10-19(4,5)17-9-11-20-12-14(2)16(13-20)7-8-18(20)15(17)3/h14-18H,6-13H2,1-5H3	20	Isodon rubescens			YES
UCVAXCSWUNZTFR-UHFFFAOYSA-N	InChI=1S/C20H38/c1-13(2)18-8-9-19(15(4)12-18)20(7)11-10-14(3)16(5)17(20)6/h13-19H,8-12H2,1-7H3	20	Plectranthus barbatus			YES
DCSDOAXTOMXXSV-UHFFFAOYSA-N	InChI=1S/C20H36/c1-12(2)10-16-11-15(5)18-8-6-13(3)17-9-7-14(4)19(16)20(17)18/h12-20H,6-11H2,1-5H3	20	Salvia sclarea			NO
FZKXROBIPCZGDM-UHFFFAOYSA-N	InChI=1S/C20H36/c1-13(2)11-17-12-15(4)18-9-8-16(5)20(18)10-6-7-14(3)19(17)20/h13-19H,6-12H2,1-5H3	20	Salvia sclarea			NO
GQTTZLAASGJDME-UHFFFAOYSA-N	InChI=1S/C20H38/c1-14(2)15(3)13-17-9-10-18-19(5,6)11-8-12-20(18,7)16(17)4/h14-18H,8-13H2,1-7H3	20	Salvia rosmarinus			YES
MEVWACBIZZQLEM-UHFFFAOYSA-N	InChI=1S/C20H34/c1-14-12-20-10-8-18-15(5-4-9-19(18,2)3)11-17(20)7-6-16(14)13-20/h14-18H,4-13H2,1-3H3	20	Isodon rubescens			YES
NJEZQPZJUKKEJF-UHFFFAOYSA-N	InChI=1S/C20H38/c1-8-15(2)9-13-19(6)16(3)10-14-20(7)17(19)11-12-18(20,4)5/h15-17H,8-14H2,1-7H3	20	Tectona grandis			YES	Hypothesized to from a rearrangement occuring after the TPS step of the A ring of a compound with the clerodane skeleton (Macías et al., 2010, DOI: 10.1007/s10886-010-9769-3)
RFZLELOBTXRKNT-UHFFFAOYSA-N	InChI=1S/C20H36/c1-7-14(2)16-13-20(16)15(3)9-10-17-18(4,5)11-8-12-19(17,20)6/h14-17H,7-13H2,1-6H3	20	Plectranthus barbatus			YES
UDLVRLZFXLSYSH-UHFFFAOYSA-N	InChI=1S/C20H34/c1-12(2)14-8-9-16-18-17-13(3)6-7-15(17)20(18,5)11-10-19(14,16)4/h12-18H,6-11H2,1-5H3	20	Prunella vulgaris			NO
VEPDCQSFDSEZBZ-UHFFFAOYSA-N	InChI=1S/C20H36/c1-13(2)11-16-6-9-19-17(12-16)7-10-18-15(4)14(3)5-8-20(18)19/h13-20H,5-12H2,1-4H3	20	Clerodendrum bungei			YES
STIVVCHBLMGYSL-UHFFFAOYSA-N	InChI=1S/C20H36/c1-14(2)15-7-9-17-16(13-15)8-10-18-19(3,4)11-6-12-20(17,18)5/h14-18H,6-13H2,1-5H3	20	Plectranthus barbatus, Clerodendrum bungei, Salvia officinalis, Salvia miltiorrhiza, Hyptis suaveolens, Salvia rosmarinus, Isodon rubescens, Salvia pomifera, Solenostemon scutellarioides, Salvia sclarea	abietane		YES		abietane
UCOPQLQDVYQSTF-UHFFFAOYSA-N	InChI=1S/C20H34/c1-14-13-20-10-6-15(14)12-17(20)19(4)9-5-8-18(2,3)16(19)7-11-20/h14-17H,5-13H2,1-4H3	20	Isodon rubescens	atiserane		YES		atiserane
UKXNCRFTOXSKTE-UHFFFAOYSA-N	InChI=1S/C20H38/c1-7-15(2)11-13-19(5)17(4)12-14-20(6)16(3)9-8-10-18(19)20/h15-18H,7-14H2,1-6H3	20	Ajuga reptans, Salvia divinorum, Clerodendrum trichotomum, Leonurus japonicus, Teucrium canadense, Salvia splendens, Scutellaria baicalensis, Teucrium chamaedrys, Callicarpa americana	clerodane		YES		clerodane
XQXJJLJZFOECNK-UHFFFAOYSA-N	InChI=1S/C20H38/c1-7-15(2)12-14-20(6)16(3)10-11-17-18(20)9-8-13-19(17,4)5/h15-18H,7-14H2,1-6H3	20	Vitex agnus-castus	halimane		YES		halimane
IVZWRQBQDVHDNG-UHFFFAOYSA-N	InChI=1S/C20H34/c1-14-12-20-11-8-16-18(2,3)9-5-10-19(16,4)17(20)7-6-15(14)13-20/h14-17H,5-13H2,1-4H3	20	Isodon amethystoides, Isodon rubescens	kaurane		YES		kaurane
LEWJAHURGICVRE-UHFFFAOYSA-N	InChI=1S/C20H38/c1-7-15(2)9-11-17-16(3)10-12-18-19(4,5)13-8-14-20(17,18)6/h15-18H,7-14H2,1-6H3	20	Leonotis leonurus, Plectranthus barbatus, Leonurus cardiaca, Marrubium vulgare, Leonurus japonicus, Vitex agnus-castus, Tectona grandis, Salvia sclarea	labdane		YES		labdane
GGYKPYDKXLHNTI-UHFFFAOYSA-N	InChI=1S/C20H42/c1-7-18(4)12-9-14-20(6)16-10-15-19(5)13-8-11-17(2)3/h17-20H,7-16H2,1-6H3	20	Leucosceptrum canum, Leonotis leonurus	phytane		NO	Skeleton of GGPP	phytane
GZHFBZCDMVGRTI-UHFFFAOYSA-N	InChI=1S/C20H36/c1-6-19(4)13-10-16-15(14-19)8-9-17-18(2,3)11-7-12-20(16,17)5/h15-17H,6-14H2,1-5H3	20	Clerodendrum bungei	pimarane		YES		pimarane
MPGHTJSHFFRIDT-UHFFFAOYSA-N	InChI=1S/C21H38/c1-13(2)15(4)17-7-11-20-18(12-17)8-10-19-16(5)14(3)6-9-21(19)20/h13-21H,6-12H2,1-5H3	21	Clerodendrum bungei
DYMHTILUXCMWJV-UHFFFAOYSA-N	InChI=1S/C21H38/c1-14(2)21(4,5)17-10-12-19-16(13-17)9-11-18-15(3)7-6-8-20(18)19/h14-20H,6-13H2,1-5H3	21	Salvia miltiorrhiza
HLAHITHZTOSFEY-UHFFFAOYSA-N	InChI=1S/C21H38/c1-5-7-16-12-18(14(2)3)13-17-10-11-19-15(4)8-6-9-20(19)21(16)17/h14-21H,5-13H2,1-4H3	21	Salvia miltiorrhiza
KVNILHCHEJYXNM-UHFFFAOYSA-N	InChI=1S/C22H40/c1-6-8-16-13-18(15(2)3)14-17-10-11-20-19(21(16)17)9-7-12-22(20,4)5/h15-21H,6-14H2,1-5H3	22	Salvia miltiorrhiza
WEYXGXZPGIZUDS-UHFFFAOYSA-N	InChI=1S/C23H40/c1-15(2)23-13-10-16(3)20(23)17-8-9-19-21(4,5)11-7-12-22(19,6)18(17)14-23/h15-20H,7-14H2,1-6H3	23	Salvia officinalis
LRJDXMXQCVSUMD-UHFFFAOYSA-N	InChI=1S/C23H40/c1-16(2)13-18-15-23-12-9-19-21(3,4)10-6-11-22(19,5)20(23)8-7-17(18)14-23/h16-20H,6-15H2,1-5H3	23	Isodon rubescens
XELMTRCQJKLMRD-UHFFFAOYSA-N	InChI=1S/C23H42/c1-6-17-12-20(16(2)3)14-18-9-10-22-19(15-21(18)13-17)8-7-11-23(22,4)5/h16-22H,6-15H2,1-5H3	23	Salvia yangii
SAINZCJTFTUTCT-UHFFFAOYSA-N	InChI=1S/C40H66/c1-35(2)17-7-19-37(5)31(35)15-21-39-23-27(29(25-39)11-13-33(37)39)9-10-28-24-40-22-16-32-36(3,4)18-8-20-38(32,6)34(40)14-12-30(28)26-40/h27-34H,7-26H2,1-6H3	40	Isodon rubescens
FELLFPVZTWLYHB-UHFFFAOYSA-N	InChI=1S/C40H70/c1-27-35(3,4)19-11-21-39(27,9)33-17-15-31-25-37(33,7)23-29(31)13-14-30-24-38(8)26-32(30)16-18-34(38)40(10)22-12-20-36(5,6)28(40)2/h27-34H,11-26H2,1-10H3	40	Isodon rubescens
HXLAMFWFPYKKHS-UHFFFAOYSA-N	InChI=1S/C16H28/c1-11-6-8-15-13(10-11)7-9-14-12(2)4-3-5-16(14)15/h11-16H,3-10H2,1-2H3	16	Salvia miltiorrhiza
WNONJKUCMGGBFD-UHFFFAOYSA-N	InChI=1S/C16H30/c1-12(2)7-8-14-9-10-16-13(3)5-4-6-15(16)11-14/h12-16H,4-11H2,1-3H3	16	Salvia miltiorrhiza
ZYZISSIWUJAQEH-UHFFFAOYSA-N	InChI=1S/C16H30/c1-4-12(2)10-14-8-9-16-13(3)6-5-7-15(16)11-14/h12-16H,4-11H2,1-3H3	16	Salvia miltiorrhiza
PXIHFQXAITTXJK-UHFFFAOYSA-N	InChI=1S/C16H30/c1-6-13-12(2)8-9-14-15(3,4)10-7-11-16(13,14)5/h12-14H,6-11H2,1-5H3	16	Salvia sclarea
GJHQQUPYOKQEGD-UHFFFAOYSA-N	InChI=1S/C16H30/c1-6-15(4)13(3)10-11-16(5)12(2)8-7-9-14(15)16/h12-14H,6-11H2,1-5H3	16	Callicarpa americana
DMNOFWKTNRMFGD-UHFFFAOYSA-N	InChI=1S/C17H30/c1-12(2)14-9-10-17-15(11-14)8-7-13-5-3-4-6-16(13)17/h12-17H,3-11H2,1-2H3	17	Salvia miltiorrhiza
WKZLATZKLUPTQW-UHFFFAOYSA-N	InChI=1S/C17H30/c1-12-6-7-13-8-9-16-14(15(13)11-12)5-4-10-17(16,2)3/h12-16H,4-11H2,1-3H3	17	Salvia miltiorrhiza
MWSCJUVVNAMBQC-UHFFFAOYSA-N	InChI=1S/C17H30/c1-12-6-8-14-13(11-12)7-9-16-15(14)5-4-10-17(16,2)3/h12-16H,4-11H2,1-3H3	17	Salvia miltiorrhiza
JUGFZRHHHLWHLU-UHFFFAOYSA-N	InChI=1S/C17H32/c1-12(2)14(4)10-15-8-9-17-13(3)6-5-7-16(17)11-15/h12-17H,5-11H2,1-4H3	17	Salvia miltiorrhiza
ZMNWWFPDBTUZJG-UHFFFAOYSA-N	InChI=1S/C17H32/c1-12(2)8-9-15-10-11-16-13(3)6-5-7-17(16)14(15)4/h12-17H,5-11H2,1-4H3	17	Salvia miltiorrhiza
IMTCMWSWXFQQDL-UHFFFAOYSA-N	InChI=1S/C17H36/c1-6-7-11-16(4)13-9-14-17(5)12-8-10-15(2)3/h15-17H,6-14H2,1-5H3	17	Leucosceptrum canum
LMERSMGMQBGCRQ-UHFFFAOYSA-N	InChI=1S/C18H32/c1-12(2)14-7-10-17-15(11-14)8-9-16-13(3)5-4-6-18(16)17/h12-18H,4-11H2,1-3H3	18	Salvia sclarea, Salvia miltiorrhiza
BOIJIMHCGDTVNY-UHFFFAOYSA-N	InChI=1S/C18H32/c1-13-6-4-7-15-14(12-13)9-10-17-16(15)8-5-11-18(17,2)3/h13-17H,4-12H2,1-3H3	18	Salvia miltiorrhiza
DLCOFUGTZHSRLB-UHFFFAOYSA-N	InChI=1S/C18H32/c1-13-6-8-15-14(12-13)7-9-16-17(2,3)10-5-11-18(15,16)4/h13-16H,5-12H2,1-4H3	18	Salvia miltiorrhiza
OIWVHBZQQDJZTK-UHFFFAOYSA-N	InChI=1S/C18H32/c1-4-13-7-9-15-14(12-13)8-10-17-16(15)6-5-11-18(17,2)3/h13-17H,4-12H2,1-3H3	18	Salvia miltiorrhiza
RSKUNFJWKRKSCR-UHFFFAOYSA-N	InChI=1S/C18H34/c1-12(2)14(4)11-16-9-10-17-13(3)7-6-8-18(17)15(16)5/h12-18H,6-11H2,1-5H3	18	Salvia miltiorrhiza
YLYDUHRALUXRBT-UHFFFAOYSA-N	InChI=1S/C18H34/c1-13(2)8-9-15-10-11-17-16(14(15)3)7-6-12-18(17,4)5/h13-17H,6-12H2,1-5H3	18	Salvia miltiorrhiza
WIYQANGOQCDTEG-UHFFFAOYSA-N	InChI=1S/C18H34/c1-5-16(13(2)3)11-15-9-10-18-14(4)7-6-8-17(18)12-15/h13-18H,5-12H2,1-4H3	18	Salvia miltiorrhiza
UIXMIBNGPQGJJJ-UHFFFAOYSA-N	InChI=1S/C19H32/c1-13-11-19-10-8-16-15(5-4-9-18(16,2)3)17(19)7-6-14(13)12-19/h13-17H,4-12H2,1-3H3	19	Isodon rubescens
WRVOZUASEKSHTJ-UHFFFAOYSA-N	InChI=1S/C19H34/c1-13(2)14-7-9-16-15(12-14)8-10-18-17(16)6-5-11-19(18,3)4/h13-18H,5-12H2,1-4H3	19	Agastache rugosa, Salvia officinalis, Salvia miltiorrhiza, Salvia rosmarinus, Salvia sclarea
IYSWWPPWUYPKIA-UHFFFAOYSA-N	InChI=1S/C19H34/c1-14-7-5-8-16-15(13-14)9-10-17-18(2,3)11-6-12-19(16,17)4/h14-17H,5-13H2,1-4H3	19	Salvia miltiorrhiza
LKSXWLWJEYXHFB-UHFFFAOYSA-N	InChI=1S/C19H34/c1-4-13(2)15-8-11-18-16(12-15)9-10-17-14(3)6-5-7-19(17)18/h13-19H,4-12H2,1-3H3	19	Salvia miltiorrhiza
MMROXQIXTGZBSX-UHFFFAOYSA-N	InChI=1S/C19H36/c1-13(2)14(3)12-16-9-10-18-17(15(16)4)8-7-11-19(18,5)6/h13-18H,7-12H2,1-6H3	19	Salvia miltiorrhiza
SWJHYVLQPHIETI-UHFFFAOYSA-N	InChI=1S/C19H36/c1-6-14(2)10-11-17-15(3)12-13-19(5)16(4)8-7-9-18(17)19/h14-18H,6-13H2,1-5H3	19	Salvia splendens
KZRQDAAUHQAIML-UHFFFAOYSA-N	InChI=1S/C19H36/c1-6-14(2)12-13-19(5)16(4)10-11-17-15(3)8-7-9-18(17)19/h14-18H,6-13H2,1-5H3	19	Teucrium canadense, Teucrium chamaedrys
