# Supplementary material for: Promiscuous terpene synthases from Prunella vulgaris highlight the importance of substrate and compartment switching in terpene synthase evolution
Source: New Phytol. 2019 Apr 8;223(1):323–35. doi: 10.1111/nph.15778 (PMC6593445; doi:10.1111/nph.15778)
Supplement: Supplementary file 3 [file NPH-223-323-s003.xlsx]

## Sheet: Cover Sheet
New Phytologist Supporting Information
Article title: Promiscuous terpene synthases from Prunella vulgaris highlight the importance of substrate and compartment switching in terpene synthase evolution
Authors: Sean R. Johnson, Wajid Waheed Bhat, Radin Sadre, Garret P. Miller, Alekzander Sky Garcia and Björn Hamberger
Article acceptance date: 22 February 2019
Legend:
Tables of candidate TPS genes from P. vulgaris.

## Sheet: reference_sequences
Name	Species	subfamily	uniprot ID
AtCPS	Arabidopsis thaliana	TPS-c	Q38802
AtKS	Arabidopsis thaliana	TPS-e	Q9SAK2
AtTPS03	Arabidopsis thaliana	TPS-b	A4FVP2
AtTPS04	Arabidopsis thaliana	TPS-f	Q93YV0
AtTPS10	Arabidopsis thaliana	TPS-b	Q9ZUH4
AtTPS11	Arabidopsis thaliana	TPS-a	Q4KSH9
AtTPS12	Arabidopsis thaliana	TPS-a	Q9T0J9
AtTPS13	Arabidopsis thaliana	TPS-a	Q9T0K1
AtTPS14	Arabidopsis thaliana	TPS-g	Q84UV0
AtTPS21	Arabidopsis thaliana	TPS-a	Q84UU4
AtTPS27	Arabidopsis thaliana	TPS-b	P0DI76
EpTPS8	Euphorbia peplus	TPS-e	A0A0M4M9R4
GrTPS2	Grindelia robusta	TPS-c	A0A0H4SRM2
IrKSL3	Isodon rubescens	TPS-e	A0A1X9ISH5
IrKSL6	Isodon rubescens	TPS-e	A0A1Z3GCD1
LaCINS	Lavandula angustifolia	TPS-b	JN701461
LaGERDS	Lavandula angustifolia	TPS-a	JX401284
MpTspa11	Mentha x piperita	TPS-a	O48935
NtABS	Nicotiana tabacum	TPS-e	G3CCC1
NtCPS2	Nicotiana tabacum	TPS-c	G3CCC0
ObGerDS	Ocimum basilicum	TPS-a	AY693644
ObZinS	Ocimum basilicum	TPS-b	AY693646
PcGerAS	Pogostemon cablin	TPS-a	Q49SP5
PcPatchoulolS	Pogostemon cablin	TPS-a	Q49SP3
PpCPS/KS	Physcomitrella patens	TPS-c	A5A8G0
SdKPS	Salvia divinorum	TPS-c	A0A1S5RW73
SmCPS2	Salvia miltiorrhiza	TPS-c	A0A0A7ANT1
SmCPS5	Salvia miltiorrhiza	TPS-c	A0A0A7ANR2
SmKSL	Salvia miltiorrhiza	TPS-e	C8XPS0
SmKSL2	Salvia miltiorrhiza	TPS-e	A0A0A7ANA5

## Sheet: root
P. vulgaris sequence	closest reference	family of reference	percent_identity	percent coverage of reference	alignment_length	mismatches	gap_opens	reference_start	reference_end	target_start	target_end	e-value	bit_score	target_aligning_region	CDS_seq	full_mRNA_contig_seq	full_peptide_seq	Length	EffectiveLength	TPM	NumReads	Len	cTP	mTP	SP	other	Loc	RC	TPlen	Notes
pvu_PVURT1PC_Trinity--comp1479_c0_seq1	MpTspa11	TPS-a	46.49	97.45	542	281	3	12	548	60	597	1.30278e-167	493.041	KEVRRLITTFKPSMWKDIFSTFSFDNQVQEKYLKEIEELKKEVRSTLMSATHRKLFDLIDNLERMGIAYHFETEIEDKLKQAHASLEEEDDYDLFTTALRFRLLRQHRYHVCCDPFAKFVDQDNKLKESLSSDVEGLLSLFEASHLRIHNEDVLDEAIVFTTHHLNRMMPQLESPLKEEVKHALRYPLHKCLGILSLRFHIDRYENDKSRDEVVLRLGQVNFNYMQNIYMNELYEITTWWNKLQMTSKVPYFRDRLVECYMWGLAYHFEPEYAPVRVLITKYYMTATTVDDTYDNYATLEEIELFTQAIDRWSEDEIDQLPDEYLKIVYKGLMNFTEEFRRDAEERGKGYVIPYFIEETKRATQGYANEQRWIMKREMPSFEEYMVNSRVTSLMYVTYV…	ATGAGCTCTCTCTCAATTCCCTTTTCTTCCGCCATTTGCACTTCATCAATCCCAAAGATCAGTACTGGGCATCATCGCCGCACCGCGAGGATGCCCGCGCACGACACATCGCGCCTCGTCTTTCGCCCTTCAGCTGTGATGGTGGAAGGAAGTCCGATGACTACTTCAAGCAACGGGAAGGAAGTCCGACGACTTATAACCACTTTCAAGCCTAGCATGTGGAAAGATATTTTTTCTACCTTCTCTTTCGATAATCAGGTGCAAGAAAAGTATTTGAAAGAAATTGAGGAATTGAAGAAAGAAGTAAGAAGCACACTAATGAGTGCTACGCATAGGAAATTGTTTGACTTGATCGACAATCTCGAGCGTATGGGAATCGCCTATCATTTCGAGACAGAA…	TGTAATTAGTCCTATATCACTCGTCGATCATAATTAGTAAGAAAGTGTAGTGATATACATATCTCAAACTCAAAATGAGCTCTCTCTCAATTCCCTTTTCTTCCGCCATTTGCACTTCATCAATCCCAAAGATCAGTACTGGGCATCATCGCCGCACCGCGAGGATGCCCGCGCACGACACATCGCGCCTCGTCTTTCGCCCTTCAGCTGTGATGGTGGAAGGAAGTCCGATGACTACTTCAAGCAACGGGAAGGAAGTCCGACGACTTATAACCACTTTCAAGCCTAGCATGTGGAAAGATATTTTTTCTACCTTCTCTTTCGATAATCAGGTGCAAGAAAAGTATTTGAAAGAAATTGAGGAATTGAAGAAAGAAGTAAGAAGCACACTAATGAGTG…	MSSLSIPFSSAICTSSIPKISTGHHRRTARMPAHDTSRLVFRPSAVMVEGSPMTTSSNGKEVRRLITTFKPSMWKDIFSTFSFDNQVQEKYLKEIEELKKEVRSTLMSATHRKLFDLIDNLERMGIAYHFETEIEDKLKQAHASLEEEDDYDLFTTALRFRLLRQHRYHVCCDPFAKFVDQDNKLKESLSSDVEGLLSLFEASHLRIHNEDVLDEAIVFTTHHLNRMMPQLESPLKEEVKHALRYPLHKCLGILSLRFHIDRYENDKSRDEVVLRLGQVNFNYMQNIYMNELYEITTWWNKLQMTSKVPYFRDRLVECYMWGLAYHFEPEYAPVRVLITKYYMTATTVDDTYDNYATLEEIELFTQAIDRWSEDEIDQLPDEYLKIVYKGLMNFTEEFR…	2141	1970.3	83.1759	12616	599	0.99	0.026	0.031	0.037	C	1	44	PvHVS
pvu_PVURT1PC_Trinity--comp528_c0_seq1	MpTspa11	TPS-a	43.38	97.82	544	299	3	4	542	49	588	9.41379e-150	447.203	SAVMVDHATEVRQVKTPYDPVSMWGNMFSTFSLDHQLQQKYSEEIEELKKNVRSTLMAATSTRLLMFIDNLERLGLAYHFETEIEDKLKQVYDSLEKEGEDNDLFTTALRFRLLRQHRYQVSCDVFEQYFEEGKRVKESHCSDVEGLLSLYEAAYVGIPNEKILDEAMTITTRQLTLMLPRLESTILKEKVEHGLKFPVQRTNTIFSLRYYVEIYENDESRDALVLRLAKLNFNFMQNIYRSELSEATAWWNEYNLASEVPYIRDRMVECYVSGVTYRFEPQYSQIRMMVTKYYILGSVLDDTYDTYATPQEIDLMTQAMESWNTQETEKLPEYLKLVLKAFMRFTEEFACEAEKQGKSYVVPYVIEQMKEVGRRYAEAQEWTRAQESPTFQEYLANGR…	ATGAGCTCTCTCACAAATCTCTACAGCTCAATTATGACAATTTCAACAACAAAGAAAGTTGCCGTTGCGCATCGCCTTAGAACGTTCAATGGGCATGGCCGCACCGTGAGGCGTCGTACCACACGGCGTCTCGTTTTTCGTCCATCAGCTGTGATGGTGGATCATGCAACGGAAGTCCGACAAGTTAAAACCCCTTACGATCCCGTGAGCATGTGGGGAAACATGTTCTCTACCTTCTCTCTTGACCACCAGTTACAACAAAAGTATTCTGAAGAAATTGAGGAATTGAAGAAAAACGTTAGAAGCACGTTAATGGCTGCCACCTCCACCAGGCTCTTGATGTTCATCGATAATCTTGAACGTTTGGGACTTGCATATCATTTTGAGACAGAAATCGAA…	TTAATATCGAGTAACAATGTTGTTCCTTTCTTAAGAACGAAATTCCAACATAGTATATAAACATTGATGATTAATCAAAAGTACAGATGTAATTACATAATTTAAAGCACACTCATACATCAATCCTCACAAATTTCAACATGGGATCAATCATATCCAACCACTTGTTTGTCTTTATTAAACAAAAGAGCAAATAAGAAACCATTGATTGAAGAATCAAACTTGATATGGATTGAGCAGCACAGCAGCCATGATTGGTGCGAGATTCTTCTCTGGATTAGTGTAGCAATCTTCTCCACTCTTATAATATATTTCACTTAGCCTTGAAATCTCGACAAGATCGTTACATATTTCCTTAGGCACCGTTTTACAATTCACCCATTCTGCATTAATCTCTTT…	MSSLTNLYSSIMTISTTKKVAVAHRLRTFNGHGRTVRRRTTRRLVFRPSAVMVDHATEVRQVKTPYDPVSMWGNMFSTFSLDHQLQQKYSEEIEELKKNVRSTLMAATSTRLLMFIDNLERLGLAYHFETEIEDKLKQVYDSLEKEGEDNDLFTTALRFRLLRQHRYQVSCDVFEQYFEEGKRVKESHCSDVEGLLSLYEAAYVGIPNEKILDEAMTITTRQLTLMLPRLESTILKEKVEHGLKFPVQRTNTIFSLRYYVEIYENDESRDALVLRLAKLNFNFMQNIYRSELSEATAWWNEYNLASEVPYIRDRMVECYVSGVTYRFEPQYSQIRMMVTKYYILGSVLDDTYDTYATPQEIDLMTQAMESWNTQETEKLPEYLKLVLKAFMRFTEEFAC…	2079	1908.3	253.893	37298.3	597	0.947	0.074	0.016	0.052	C	1	49	PvTPS2
pvu_PVURT1PC_Trinity--comp3621_c0_seq1	MpTspa11	TPS-a	46.45	98.36	549	281	5	9	550	58	600	3.88241e-167	491.886	SSAKKMRPIITPFSPYMWGDIFSTFSFDHQVQQKYTEEIEELKKKARNMLMVATSTQVLILVDALERLGLAYHFEAEIEDKLKQIYAYKDEERNDDLFTTALCFRLLRQHQYHVSENVFEKFVEKDNKLKECHHSDIEGLLCLYEAAQVRVENENVLEEAAAFTRDHLHCMQPLMDSPLKKKVQHALKYPLHRTLGILTLRSHIDIYEEDDSRDELVLRLSKVNFNFLQNIYRNELFELTEWWNKLDLASKVPYFRDRLVECYSWALPYHFEPQYALARLMITKYYTVATALDDTYDNYATFEEIQLFTQALERLNIDEIEMLPHNFLKLIYKCILSFSKEFEEEAEKQGKAYAVPYYIEEMKHVGRGYALEQKWSLKQQIPSFQEYIKNTRITGHMYV…	ATGATCTCTCTGCATATGAATCTCTGCAATGCAGTGTTATCAATTCCTAACGCTAACAAAGTTGCAACTCATCGCCTTCCAAAGCTCAATGCCCATTACCGCACCTTGAGGCATAATACCACATTGCAGCGACATGCTTTTCAGCCTTCAGCTATGATGGAGGATAGCAGCAGCAGTGCGAAGAAAATGCGGCCAATTATAACCCCTTTCAGTCCCTACATGTGGGGAGACATTTTCTCAACCTTCTCTTTCGACCATCAGGTTCAGCAAAAGTACACAGAAGAAATTGAGGAACTGAAGAAAAAGGCAAGAAACATGCTAATGGTAGCCACCTCTACCCAAGTATTGATTTTGGTCGATGCACTGGAACGCTTGGGACTGGCATATCATTTTGAGGCA…	CTCGTATCGTAAATAAATCAAGAACTCCGACGTAATTTGGTTCCTATTCAAAGTATTTGGCTATAAGTAGAGGAGGAGTGAGTTATTATAGTGATCACTCAACAGCATCTTAAGAAATAAGAATTTCTGATAATCAGTATGATCTCTCTGCATATGAATCTCTGCAATGCAGTGTTATCAATTCCTAACGCTAACAAAGTTGCAACTCATCGCCTTCCAAAGCTCAATGCCCATTACCGCACCTTGAGGCATAATACCACATTGCAGCGACATGCTTTTCAGCCTTCAGCTATGATGGAGGATAGCAGCAGCAGTGCGAAGAAAATGCGGCCAATTATAACCCCTTTCAGTCCCTACATGTGGGGAGACATTTTCTCAACCTTCTCTTTCGACCATCAG…	MISLHMNLCNAVLSIPNANKVATHRLPKLNAHYRTLRHNTTLQRHAFQPSAMMEDSSSSAKKMRPIITPFSPYMWGDIFSTFSFDHQVQQKYTEEIEELKKKARNMLMVATSTQVLILVDALERLGLAYHFEAEIEDKLKQIYAYKDEERNDDLFTTALCFRLLRQHQYHVSENVFEKFVEKDNKLKECHHSDIEGLLCLYEAAQVRVENENVLEEAAAFTRDHLHCMQPLMDSPLKKKVQHALKYPLHRTLGILTLRSHIDIYEEDDSRDELVLRLSKVNFNFLQNIYRNELFELTEWWNKLDLASKVPYFRDRLVECYSWALPYHFEPQYALARLMITKYYTVATALDDTYDNYATFEEIQLFTQALERLNIDEIEMLPHNFLKLIYKCILSFSKEF…	2166	1995.3	35.6438	5475	600	0.836	0.129	0.056	0.041	C	2	50
pvu_PVURT1PC_Trinity--comp9003_c0_seq1	SmCPS5	TPS-c	79.05	97.35	797	134	5	20	792	26	813	0	1261.9	FPATARTSAACLQLLRPLTSTSSLQLQCNAIFRPRTEEYIDVIENGLPVIKWHEIVEDDAAEKDSLVEEELLVSDKISELVAVVRSILRSMGDGEISISPYDTAWAALVEDAGSGTATRRPQFPMTLDWISNNQLHDGSWGDRTTFSIFDRIINTLACVVALTSWDLHSDKIHKGISFMKKNMSRLEEENEEHMPIGFEVALPSLIDIAKDLQIDIPTDTKGLREIYAKREIKLKKIPKDVLHQLPTTLLHSLEGMTGLIWQKLLKLQSEDGSFLFSPSSTAFALQQTKDDNCLKYLTNHIHKFNGGVPNVYPVDLFEHLWAVDRLQRLGVSRYFKTEIEECVAYVHRYWTEKGICWARNSEVQDIDDTAMGFRLLRLHGYEVSADVFKHFESGGEFFC…	ATGGCTTTTGCTTCCACAACCCCTCTCTCCCTCCGCTCATCCTCCTCCGCTCTCACGCTCGACCTCTTCTGCACCTTTCCGGCCACTGCTCGCACCTCCGCCGCTTGTCTTCAACTTCTCAGACCACTCACTTCCACTTCCTCTCTTCAACTGCAATGCAATGCCATCTTCAGACCCCGTACAGAAGAGTACATAGACGTGATTGAGAATGGATTGCCAGTGATAAAGTGGCACGAGATTGTGGAAGATGACGCAGCTGAGAAAGATTCTCTAGTGGAGGAGGAACTATTAGTATCGGATAAGATCAGTGAGCTAGTAGCGGTGGTGCGGTCGATTCTGCGTTCCATGGGCGACGGAGAGATCAGCATCTCCCCCTACGACACCGCGTGGGCGGCGCTC…	ATCACATCTAGTATGTCTACATTATATATATAGGGATACATTTCTATTAGAAATCACACAGCGAGAAATGTAATATATGTAATGTAGACATACTAGATGTGATATTTATATATGATTGCAAGATTTACAAGTACATTATATATAAGTTCAAAGCACCCTTTCAAAGAGTACTTTAGAAATATGGAAATTGATGGTTCCTTGATTACAATAAGCTGCGTAGTAGAAACTTTTAGCAATGGTTAGGAAATTTTGCTTTATTTCATAATCTAAATCGCATGATCTTGTGACAACCAATTTCACTAATCCTTGCATCTCAGATTCTATTTCCGACGTCGTAATCCCTCCTGCATCAGTCATGCATCCATTTCCATCCTTTTGGGGTCGAAAGAGACAAAGCTT…	MAFASTTPLSLRSSSSALTLDLFCTFPATARTSAACLQLLRPLTSTSSLQLQCNAIFRPRTEEYIDVIENGLPVIKWHEIVEDDAAEKDSLVEEELLVSDKISELVAVVRSILRSMGDGEISISPYDTAWAALVEDAGSGTATRRPQFPMTLDWISNNQLHDGSWGDRTTFSIFDRIINTLACVVALTSWDLHSDKIHKGISFMKKNMSRLEEENEEHMPIGFEVALPSLIDIAKDLQIDIPTDTKGLREIYAKREIKLKKIPKDVLHQLPTTLLHSLEGMTGLIWQKLLKLQSEDGSFLFSPSSTAFALQQTKDDNCLKYLTNHIHKFNGGVPNVYPVDLFEHLWAVDRLQRLGVSRYFKTEIEECVAYVHRYWTEKGICWARNSEVQDIDDTAMGFR…	2642	2471.3	22.4656	4274	814	0.819	0.141	0.03	0.06	C	2	27
pvu_PVURT1PC_Trinity--comp4794_c0_seq1	SmKSL2	TPS-e	80.6	98.27	794	150	3	1	794	1	790	0	1335.86	MSLSLSSCAFSPTNKLHFGFSPVSASLEIGLHRPTSEKVASKSPCFEETKGRIAKLFHKEELSVSTYDTAWVAMVPSPTSLEEPCFPDVLNWLLENQCRDGSWARPHHHALLKKDVLSSTLACILALKKWGLGEEQINRGLHFVELNFASATEESQITPLGFDILFPAMLGHARGFSLNLRLEPTTLNDLMHKRDLELKRCYQNCSSETGAYLAYIAEGMGKLQDWESVMKYQRRNGSLFNCPSTTAAAFIALRNSDCLKYIHLALKKFGNAVPAVNPLDIYSRLCTVDNVERLGISRHFSREIQNVLDETYRCWLQGNEEIFMDASTCALAFRTLRMNGYDVTSDPVTKIIQECFSSSIHGNMTDINTTLELYRASELILYPDGTNMDKQNLRLKLIY…	ATGTCTCTTTCTCTCTCTTCTTGTGCCTTTTCCCCAACCAACAAATTACATTTTGGCTTTTCTCCTGTTTCAGCTTCTTTGGAGATTGGGCTTCATAGACCTACTTCAGAAAAAGTCGCCTCAAAGTCACCGTGCTTCGAGGAGACAAAAGGAAGGATAGCGAAGCTGTTTCATAAAGAAGAACTTTCTGTTTCAACTTATGACACAGCATGGGTTGCTATGGTCCCTTCTCCAACTTCTTTAGAGGAACCTTGCTTCCCAGATGTTCTAAACTGGCTGCTGGAAAACCAGTGCCGTGATGGTTCATGGGCTCGTCCCCACCATCACGCTTTGCTAAAGAAAGATGTACTTTCTTCAACCTTGGCGTGCATTCTCGCACTTAAAAAGTGGGGACTTGGT…	TGATTCCTGGGCTCGCAACTTTCCCAAATTTTGTCCAACCTCAAGTGTGAACACCCGAATCACTCCATATAATACGGCTTTAGGGGCCATATCCCCGTCTCCTTCAAGGCGCCATGTCTCTTTCTCTCTCTTCTTGTGCCTTTTCCCCAACCAACAAATTACATTTTGGCTTTTCTCCTGTTTCAGCTTCTTTGGAGATTGGGCTTCATAGACCTACTTCAGAAAAAGTCGCCTCAAAGTCACCGTGCTTCGAGGAGACAAAAGGAAGGATAGCGAAGCTGTTTCATAAAGAAGAACTTTCTGTTTCAACTTATGACACAGCATGGGTTGCTATGGTCCCTTCTCCAACTTCTTTAGAGGAACCTTGCTTCCCAGATGTTCTAAACTGGCTGCTGGAAA…	MSLSLSSCAFSPTNKLHFGFSPVSASLEIGLHRPTSEKVASKSPCFEETKGRIAKLFHKEELSVSTYDTAWVAMVPSPTSLEEPCFPDVLNWLLENQCRDGSWARPHHHALLKKDVLSSTLACILALKKWGLGEEQINRGLHFVELNFASATEESQITPLGFDILFPAMLGHARGFSLNLRLEPTTLNDLMHKRDLELKRCYQNCSSETGAYLAYIAEGMGKLQDWESVMKYQRRNGSLFNCPSTTAAAFIALRNSDCLKYIHLALKKFGNAVPAVNPLDIYSRLCTVDNVERLGISRHFSREIQNVLDETYRCWLQGNEEIFMDASTCALAFRTLRMNGYDVTSDPVTKIIQECFSSSIHGNMTDINTTLELYRASELILYPDGTNMDKQNLRLKLIY…	2598	2427.3	13.3095	2487	793	0.723	0.045	0.129	0.08	C	3	24
pvu_PVURT1PC_Trinity--comp22769_c0_seq1	SmKSL	TPS-e	76.73	99.33	593	132	1	1	592	31	618	0	953.74	MSLTFNAGVVRFSSHRVRSTKDCFTVYGFPMIANKAAFAVKCSLTPTDLMGRVEEKFKGKNGNSLAASTTVESADIPSNLCIIDTLQRLGVDRYFQTEINAILEDTYRLWERKDKDIYSDATTHAMAFRLLRVKGYEVSSEELAPYADQECVNVQTADVATVIELYRAAQVRISEEESSLKKLHAWTTTFLKYQLQSNSIPEKKLHKLVEYYLKNYHGMLDRMGVRMDLDLFDISHYRTLQASDRFSSLRNEDFLEFARQDFNICQAKHQKELQQLQRWYADCRLDTLKFGRDVVRVANFLTSAIFGEPELSDVRLIFAKHIVLVTRIDDFFDHGGSKEDSYKILELVEEWKEKPSGEYGCEEVEILFTAVYSTVNELAEMAHVEQGRSVKEFLVKLWV…	TCTCCTCTGTTTCTTCATATACTCCATTCGCCTATAGAGCCACCACTGCCGCCGCTGCTCCGCCATCATCCACCGCCGCAGGAACGAGAAATGTCACTCACTTTCAACGCTGGAGTCGTCCGTTTCTCCAGCCACCGCGTTCGGAGCACGAAAGATTGCTTTACAGTTTACGGATTTCCGATGATTGCAAATAAGGCAGCTTTCGCAGTTAAATGCAGCCTTACTCCAACCGATTTGATGGGGAGAGTAGAGGAGAAGTTCAAGGGCAAAAATGGTAATTCACTAGCAGCCTCGACGACGGTTGAATCCGCGGATATACCCTCGAACCTGTGTATAATCGACACCCTCCAAAGATTGGGAGTCGACCGATACTTTCAAACTGAAATCAATGCCATTCTA…	CCTCTCCTCTGTTTCTTCATATACTCCATTCGCCTATAGAGCCACCACTGCCGCCGCTGCTCCGCCATCATCCACCGCCGCAGGAACGAGAAATGTCACTCACTTTCAACGCTGGAGTCGTCCGTTTCTCCAGCCACCGCGTTCGGAGCACGAAAGATTGCTTTACAGTTTACGGATTTCCGATGATTGCAAATAAGGCAGCTTTCGCAGTTAAATGCAGCCTTACTCCAACCGATTTGATGGGGAGAGTAGAGGAGAAGTTCAAGGGCAAAAATGGTAATTCACTAGCAGCCTCGACGACGGTTGAATCCGCGGATATACCCTCGAACCTGTGTATAATCGACACCCTCCAAAGATTGGGAGTCGACCGATACTTTCAAACTGAAATCAATGCCATTC…	SPLFLHILHSPIEPPLPPLLRHHPPPQEREMSLTFNAGVVRFSSHRVRSTKDCFTVYGFPMIANKAAFAVKCSLTPTDLMGRVEEKFKGKNGNSLAASTTVESADIPSNLCIIDTLQRLGVDRYFQTEINAILEDTYRLWERKDKDIYSDATTHAMAFRLLRVKGYEVSSEELAPYADQECVNVQTADVATVIELYRAAQVRISEEESSLKKLHAWTTTFLKYQLQSNSIPEKKLHKLVEYYLKNYHGMLDRMGVRMDLDLFDISHYRTLQASDRFSSLRNEDFLEFARQDFNICQAKHQKELQQLQRWYADCRLDTLKFGRDVVRVANFLTSAIFGEPELSDVRLIFAKHIVLVTRIDDFFDHGGSKEDSYKILELVEEWKEKPSGEYGCEEVEILFT…	1904	1733.3	7.50204	1001.02	623	0.632	0.111	0.045	0.178	C	3	71
pvu_PVURT1PC_Trinity--comp28530_c0_seq1	ObGerDS	TPS-a	68.94	99.82	557	161	1	1	546	5	560	0	815.453	MAEMYASAAPFSTNNTDVSVQNLRRSVTYHPSVWRDHFLAYTNDVTEITSAEKEELEKQRERVRSMVVQTPDDSTLKIELIDAIQRLGIGYHFEKEIEESMRKIHDTFDKDKDDDVRVLALRFRLLRQQGYRVPCDVFEKFLDEEGKFKESVMKDVEGMLSLYEASNYGINGEEILDKVLEFSSSHLENLLPQITNQSLSRRVKEALEMPISKTLTRLGSRKFISLYQEDESHNEILLQFAKLDFNVVQKMHQREIHHITRWWEDFEFGKKLPFARDRVVECYFWILGVYFEPKYQTARRFLTKVISITSLLDDIYDVYGTLEELQLLTDAIQRWDINLVDELPPYMRITYETLLSVYAEMEQEMAKQGQSYRVQYAKQEMIKLVRAYMEEAKWCYSKY…	GTTGATAAGAAAATGGCTGAAATGTATGCATCGGCTGCTCCCTTCTCAACAAACAACACAGATGTTTCAGTACAAAATCTTCGTCGATCAGTTACATATCATCCCAGTGTTTGGAGAGATCATTTTCTAGCTTATACCAACGATGTTACGGAAATCACTAGTGCTGAAAAGGAAGAGCTCGAAAAGCAAAGGGAAAGGGTAAGGAGTATGGTAGTTCAAACTCCAGATGATTCAACGCTCAAGATCGAGCTCATCGATGCAATCCAACGTCTAGGGATTGGCTATCATTTCGAAAAGGAGATCGAAGAATCAATGCGAAAAATTCACGATACTTTTGACAAAGACAAGGACGATGATGTTCGTGTTCTTGCTCTTCGCTTTCGTCTTCTCAGACAACAA…	AGAGTTTTTAGTTCGTGTACAATGCCATAATTCGTGGATAGTTTATTTATTTATAGGTCATTATCCCTATATATATTAGTACAATTAATACTTTAATATTGAAGGGGGTCTACAAGCACACTTTTAATTATATCTTTGGTCGTTGAATCAGAACTGGCATATGAATCTTGACCAACATATAAGAGATTTATGACACGAGTAAGATTAAGAACACGCAGAATGATCGCCATTGATGCTGCTCTCGGTTCCACGCATTCTTCATTTATATCCTTCCATGCCTTCTTCACTTGCTTCCAGAATTCATTACAAGCTTCCATCTTTGAACACCCTTTTTCCTTCATGTAAATGTCTATTAATGTAATTTTCGGCTCTACCCCATGGCCTACCATATCGTCCATC…	VDKKMAEMYASAAPFSTNNTDVSVQNLRRSVTYHPSVWRDHFLAYTNDVTEITSAEKEELEKQRERVRSMVVQTPDDSTLKIELIDAIQRLGIGYHFEKEIEESMRKIHDTFDKDKDDDVRVLALRFRLLRQQGYRVPCDVFEKFLDEEGKFKESVMKDVEGMLSLYEASNYGINGEEILDKVLEFSSSHLENLLPQITNQSLSRRVKEALEMPISKTLTRLGSRKFISLYQEDESHNEILLQFAKLDFNVVQKMHQREIHHITRWWEDFEFGKKLPFARDRVVECYFWILGVYFEPKYQTARRFLTKVISITSLLDDIYDVYGTLEELQLLTDAIQRWDINLVDELPPYMRITYETLLSVYAEMEQEMAKQGQSYRVQYAKQEMIKLVRAYMEEAKWC…	1778	1607.3	5.09157	630	561	0.386	0.092	0.17	0.577	_	5	-
pvu_PVURT1PC_Trinity--comp2676_c0_seq4	AtTPS14	TPS-g	42.71	83.83	494	257	3	92	569	108	591	8.07618e-131	399.053	ESLILVDTIQRLGMGGYCKKEIEKIMKQHYLKLGNSSSNACGYHHYLSSLHGVALSFRLLRQRGYHVSADVLENFKGKDGKFKNDLKQDIWGLLELYEASHLCFEGEKILMEAQAFSSQLLHEHVTNNKFEWCDVVKKRLRHPYHKSIARLILLTHKSFQGDARGMNTWTATLADLSAQNFLWRKHVHKHELLLVFRWWNDLGLKKEVKLARNEPVKWYTWSMAMINDDITLSEQRVQLTKCIAFIYFIDDIFDLCGTVEELTIFTEAIKEWEYDAMDMLPNYMRLCYKSLLDTTNEFGHTIYEKHGYNPIHSLKQTWASLCNSFLVEARWLRSRNLPKAEEYFANGKVSSGVHVVLLHLYFVLGEDHTKLDDITALISSVAALLRLWDDFGTAQDEHQ…	ATGGCTGCGCAGGGGAATATCTTCTTCCCTATTTTCCAAAAATCTTCTTCCTTTTTAGTTAACAAACTCACATGTTCCGACGATAATAAACTATTTTCGATCACAAGGAAACAGTTTCTGCAGAGGATCCCAACAACTTGGGTATCAACTTCTGAGATCTCTGCACCTCAACATGACTATCAGTTTTATCCCAACGACAACATTTTCCAGGATCATTTTCCAATTTACTATCCAGAAAATTTGGAGAACATAAGGGAATTACTCATCAACTTATCAAGAGGAGGAGAAGAAGAAGAAGAAGATGGATATAATAATGACAGAGAGAGTTTGATATTGGTCGACACGATCCAGCGGCTAGGCATGGGTGGTTACTGTAAGAAGGAGATTGAGAAGATTATG…	CTAGATTTCCTCAGGAAACATGATAGGTAATACATTGGGACTATGTAGAGAACTAAGATCTAGAAGGAAAAACACTAGATCTAAAAGCAAGATCTTAGGAGTGCTGCTCTTTATCTTAAAGCTGACAACACTAAAGAGAAATGTAGGTATCAAAATAAAATGATCTAATCTTGCAACATAAGTTTAACATATTCTTGAAGCAGCGGCAACTCTTGATTGTCGTCGTAACTGTACATGAGAGGCACCATTCTAGCAAGGTTGAGAGCAGCTTCTTTGAAGGATGAGTCATTCTTTAGATTGAAAGATTCTTTGTTGAGACGTCTCCACTCCCTTTCTATCATATCTATCACGTGCTCTCGTGCTTGCTCGAATTGTAATCTGGGTTGATCATTCATCAAG…	MAAQGNIFFPIFQKSSSFLVNKLTCSDDNKLFSITRKQFLQRIPTTWVSTSEISAPQHDYQFYPNDNIFQDHFPIYYPENLENIRELLINLSRGGEEEEEDGYNNDRESLILVDTIQRLGMGGYCKKEIEKIMKQHYLKLGNSSSNACGYHHYLSSLHGVALSFRLLRQRGYHVSADVLENFKGKDGKFKNDLKQDIWGLLELYEASHLCFEGEKILMEAQAFSSQLLHEHVTNNKFEWCDVVKKRLRHPYHKSIARLILLTHKSFQGDARGMNTWTATLADLSAQNFLWRKHVHKHELLLVFRWWNDLGLKKEVKLARNEPVKWYTWSMAMINDDITLSEQRVQLTKCIAFIYFIDDIFDLCGTVEELTIFTEAIKEWEYDAMDMLPNYMRLCYKSLL…	1963	1792.3	0.463402	63.938	593	0.38	0.05	0.265	0.236	C	5	49
pvu_PVURT1PC_Trinity--comp26495_c0_seq1	LaCINS	TPS-b	49.23	93.99	581	254	3	34	581	42	614	0	535.413	STAPAPGLRASCSSDLNEPKPVDQIRRSGNYQPSVYDFNFLQSLTTQYKEGKHLNREAELIVQVKMLLIEKVEAVEQLELIDDLQNLGLSYFYQEVIKEMLGFIYNEHKCFHNNNSEEEVEESRDLYFTALGFRLLRQYGFDVSQEVFDCFKNEESSDFKARLGEDTKGMLQLYEASFHLREGEDTLELARIFSTKFLEKKLEEDEDDGDENLLSWIRHSLDLPLHWRIQRLEARWFLDAYAARSDTNPIIFELAKLDFNIIQAAQLEEIKDVSRWWNSSELAEKLPFVRDRIVECYFWAVALFEPHHFGYQRKMAAIIITFVTVIDDVYDVYGTLDELQLFTHTIRRWDIESMNQLPHYMQVCYLALYKFVSEMAYDILKDRHFNSIPFLQRSWLSLV…	ATGTATAGTAGTACCATTAGTAGCATGCATGTGTCTATCCTTGGCAACAGAGTACATAATTATCTTCACAACATACAAGTAGACATGAAAGCTTCAAACCCAATCCTGCGGTGGAGTGGCTTTTCTACCGCACCCGCCCCTGGCCTCCGAGCCTCTTGCTCCTCCGATTTAAATGAACCTAAGCCCGTTGATCAAATCCGACGTTCGGGAAACTACCAGCCTTCCGTCTATGATTTCAATTTCCTCCAATCTCTCACAACTCAATACAAGGAAGGGAAGCACTTGAATAGGGAAGCAGAGCTGATTGTGCAAGTGAAGATGTTGTTGATTGAAAAAGTGGAGGCAGTTGAGCAGTTGGAATTGATTGATGACTTGCAAAACTTGGGATTGTCTTATTTT…	CAACCTCATATAGCTAAGAATGTATAGTAGTACCATTAGTAGCATGCATGTGTCTATCCTTGGCAACAGAGTACATAATTATCTTCACAACATACAAGTAGACATGAAAGCTTCAAACCCAATCCTGCGGTGGAGTGGCTTTTCTACCGCACCCGCCCCTGGCCTCCGAGCCTCTTGCTCCTCCGATTTAAATGAACCTAAGCCCGTTGATCAAATCCGACGTTCGGGAAACTACCAGCCTTCCGTCTATGATTTCAATTTCCTCCAATCTCTCACAACTCAATACAAGGAAGGGAAGCACTTGAATAGGGAAGCAGAGCTGATTGTGCAAGTGAAGATGTTGTTGATTGAAAAAGTGGAGGCAGTTGAGCAGTTGGAATTGATTGATGACTTGCAAAA…	MYSSTISSMHVSILGNRVHNYLHNIQVDMKASNPILRWSGFSTAPAPGLRASCSSDLNEPKPVDQIRRSGNYQPSVYDFNFLQSLTTQYKEGKHLNREAELIVQVKMLLIEKVEAVEQLELIDDLQNLGLSYFYQEVIKEMLGFIYNEHKCFHNNNSEEEVEESRDLYFTALGFRLLRQYGFDVSQEVFDCFKNEESSDFKARLGEDTKGMLQLYEASFHLREGEDTLELARIFSTKFLEKKLEEDEDDGDENLLSWIRHSLDLPLHWRIQRLEARWFLDAYAARSDTNPIIFELAKLDFNIIQAAQLEEIKDVSRWWNSSELAEKLPFVRDRIVECYFWAVALFEPHHFGYQRKMAAIIITFVTVIDDVYDVYGTLDELQLFTHTIRRWDIESMNQLP…	1938	1767.3	4.62326	629	615	0.331	0.102	0.065	0.36	_	5	-
pvu_PVURT1PC_Trinity--comp55126_c1_seq1	AtTPS04	TPS-f	43.26	77.77	705	351	10	12	694	39	716	2.59131e-177	533.872	IESLVSEVKNEILSELMSNDVDAFLSPSAYDSAWLAMIPHHNNPKIPMFSSCLDWIVKNQKEEGFWGECDEDDLPTIDALSSTIACLVALKLWIPSHPNIQSGLRFIQSKTEILLKLNYQKLPRWFVLSFPAMIELAEETGLHLAFPHRSFPVIADIFAMRHRILQTEKYNEEEELGCFPPVAAHLEALPSTYKIDPEDIITKYISSDGSLFQSPSATAKAFMSTSNIHSLHYLQSLLHKFPNGGVPAKYPVDGELIKLSMVDHIQGLGLAPYFNHEINGILTKFDRSEKKNRESNGRCMITTSTTIPLKLYKDALTFRLLRMHGHYVDPGSFCWFLHEPKTMSYMEDNCEQFMSAMYNVYRATDLSFPGESEMDQARNFASKLLQNSKSRHRDHNFLI…	TTTGTGAGGATGGAAATGCACCAACAGATAGAAGAATCAATAAAGTCATTGTTATCTGTTATCAGTTATCTGAGAATGGAATACTCGTCCTCCTCTTCCTCCTCAATGTTGTCAATAGAGTCCCTTGTCAGCGAGGTGAAGAATGAGATACTGAGTGAGCTGATGAGCAATGATGTTGATGCATTTCTGTCCCCTAGTGCTTATGACAGTGCTTGGTTAGCCATGATTCCTCACCACAATAATCCAAAGATTCCCATGTTCTCCTCCTGTCTTGATTGGATAGTGAAAAACCAGAAAGAAGAAGGTTTTTGGGGCGAATGCGATGAAGACGATTTGCCCACAATTGATGCTCTCTCCTCCACCATTGCTTGCTTGGTCGCTCTCAAATTATGGATTCCT…	CATCTTCCCATCCTCTACTTCTTTTTGATAGCTTTGAGTATCGTTTGCTAAACGGGTGATAGCCATGAGCAACTTTGTGATGTTTTGGTATTCAGAAGGGGTCTGATTTTGATTCAAGAAAGTTGTTGCCGGAAGAGCAATTGTGTGTGCTGCAATTGAAGTCATTCCCATTTCAAAGTACTCTTCCATAGTTGGTCTATGTCCAGTTATACTCCATCTTCTCTCCACCATCCAAGCCATGAAGCATTCTCTCCAAAGATGTTGCAAGATGGGCAAGGCTTTGGTTGCTTGCTGAGGGTAGCATTTTGCAACAGTGTCATGCACAAAGTGATCAAGCGCGTCGAAGATGGTCTTGCTATGACCCTCCAATCCCTTTCCATCCCATCTTTGAACTGCATC…	FVRMEMHQQIEESIKSLLSVISYLRMEYSSSSSSSMLSIESLVSEVKNEILSELMSNDVDAFLSPSAYDSAWLAMIPHHNNPKIPMFSSCLDWIVKNQKEEGFWGECDEDDLPTIDALSSTIACLVALKLWIPSHPNIQSGLRFIQSKTEILLKLNYQKLPRWFVLSFPAMIELAEETGLHLAFPHRSFPVIADIFAMRHRILQTEKYNEEEELGCFPPVAAHLEALPSTYKIDPEDIITKYISSDGSLFQSPSATAKAFMSTSNIHSLHYLQSLLHKFPNGGVPAKYPVDGELIKLSMVDHIQGLGLAPYFNHEINGILTKFDRSEKKNRESNGRCMITTSTTIPLKLYKDALTFRLLRMHGHYVDPGSFCWFLHEPKTMSYMEDNCEQFMSAMYNVY…	2149	1978.3	1.15245	175.512	716	0.203	0.224	0.088	0.397	_	5	-
pvu_PVURT1PC_Trinity--comp902_c0_seq1	MpTspa11	TPS-a	51.85	96.73	542	247	5	1	533	1	537	0	577.015	MAAAGIVSAAVPTNIRQLRPPILKYKPSMWGDTFATFSLDHQLQEKYSKEIETLKKEVKSMLMAATSTQLMVLIDKLERLGLSYHFEAEIEDKLKQVYDSEEEVADHDLFTTALRFRLLRQHQYHVSCDVFDKFVSKDGKWDLEISLSRDDIEGVLSLYEAAHVRIRDEKVLDEAAAFTIHRLKHVLPQLESAIKEKVELALQHPIHKSLPLLNFRSYINIYEGEGLMNESVVKLSKFNFNFLQNIYRKELAELTSWWNKYELKSKLPYARDRLVECYIWGAALRYEPQFAYLRAIVAKTMQLVSIMDDTYDNYGTLEEDDLLTDILEKWNLDEIDVLPDFMKIVYRFIMSVYEDFEREAEQQGKSFAAPYYSESLKELSRAYNKEQKWIMERKMPPFE…	ATGGCAGCTGCAGGCATTGTGAGTGCTGCTGTTCCAACCAACATAAGACAACTCCGACCTCCGATCCTCAAATACAAACCAAGCATGTGGGGTGATACTTTCGCAACCTTCTCTTTGGATCATCAGTTGCAGGAGAAGTACAGTAAGGAAATTGAAACATTGAAGAAAGAAGTGAAGAGCATGCTAATGGCCGCGACGTCTACACAACTGATGGTGTTGATCGACAAACTTGAGCGTTTGGGACTCTCCTATCATTTTGAGGCCGAAATCGAAGACAAACTCAAGCAAGTTTACGACTCGGAAGAGGAAGTAGCAGACCATGATTTGTTCACTACTGCACTTCGATTCCGATTGCTCAGACAACACCAGTATCATGTTTCTTGCGATGTTTTTGACAAA…	TTTTTATAATATATATATATATGATACAGAAATTGAACAATATATGTAAACATAGTACTTATATTATATCTCTCACACAATAAAGTATGTAAACATGCATAGTAACACATCTATACACCAAAGCTCCTCTCCACCACTCAATACACCACGTAACACATCTATACACCATCATGCATGGACTCATTCCAGTTACTAAAAACGATCATTGTAGAGCAAGTAAGCAAATAGAAGGAGACTTGAGGGCTCAATCTTTGAAAGATGGCCATTTATTACAGGCATAGATATATAATAATCAGATGACAAGAGGATTGAGTAGGAGAGCGGCAGCAAGTGGGCCCAAATACTTTTCTGGTTCGGTATAGCCATCTTCTTTGTTATTGTAAGTGATCTCAGCTATGC…	MAAAGIVSAAVPTNIRQLRPPILKYKPSMWGDTFATFSLDHQLQEKYSKEIETLKKEVKSMLMAATSTQLMVLIDKLERLGLSYHFEAEIEDKLKQVYDSEEEVADHDLFTTALRFRLLRQHQYHVSCDVFDKFVSKDGKWDLEISLSRDDIEGVLSLYEAAHVRIRDEKVLDEAAAFTIHRLKHVLPQLESAIKEKVELALQHPIHKSLPLLNFRSYINIYEGEGLMNESVVKLSKFNFNFLQNIYRKELAELTSWWNKYELKSKLPYARDRLVECYIWGAALRYEPQFAYLRAIVAKTMQLVSIMDDTYDNYGTLEEDDLLTDILEKWNLDEIDVLPDFMKIVYRFIMSVYEDFEREAEQQGKSFAAPYYSESLKELSRAYNKEQKWIMERKMPPFE…	2058	1887.3	166.675	24216	555	0.125	0.28	0.083	0.314	_	5	-	PvTPS5
pvu_PVURT1PC_Trinity--comp40144_c0_seq1	MpTspa11	TPS-a	41.61	73.64	411	230	4	128	533	2	407	1.47665e-111	342.813	KFVDKDNKLDESLISDVEGLLSLHEAAHVRIHDENVLEEAIVFTTHHLNHMLSHLESPLKEKVQHTLTYPFHKTLGILNCRFHIESYQNDDSRDELVLKLAKLNFNFMQNCFRKELVEVTTWWKNFNLESTVPYVRDRLVECFIWALSFHSEPQYAHVRICLAKFLILHTTLDDIYDNYATLEELEILTEALDRWDAKEIDGLPETLRLLYKGLLKFTKDLEDEARTHGKQYMVPYFIDEVKRGARSCAMQQAWFMEESFPSFKEYMIETRIGGLINVWFLISATLIESSTKATIDWMLSEPDVIIHSNDVGRLLDDIVSHNRESKDGTIFTPMDCYMKEMKGRGVSEEEAISEFRKLIEDSWKHLTAAWVNSTTVQPKEIVVQLLDFTRACGTFYVNE…	ATGAAATTTGTGGATAAAGACAACAAATTGGATGAAAGCCTTATTAGTGATGTTGAGGGGCTATTAAGCTTGCATGAGGCGGCTCATGTTCGAATCCATGATGAGAATGTTCTAGAAGAAGCTATAGTATTCACAACCCATCACTTGAATCATATGTTGTCACATCTTGAATCTCCCCTCAAAGAAAAAGTGCAACATACTCTCACATACCCATTTCATAAGACTCTTGGAATCCTCAATTGTCGTTTTCATATTGAAAGCTATCAAAACGATGACTCAAGGGATGAACTTGTTCTCAAACTCGCCAAATTGAATTTCAATTTTATGCAGAACTGTTTTAGGAAAGAACTCGTTGAAGTCACAACGTGGTGGAAGAACTTCAACCTGGAATCAACAGTA…	CATTAATTTCAAATATCTTAATACTTCGCTCACAATATTCTACATATCATCACATTTAAGGTCTTTATTTTTCATCAGATATTACAAACTAAGACATGCATGTCATTGGCCAATACGGTAGGAGGTTGATGTCCGAGACCTTTAGACCAGTGATAGTTATTTTCTTCAACACGTAAACAGTGAATTATGAAGTAGAAAGTCAAAGTTGCATAGGGCCTAGCAATAAACTACCAACAAGTGGCCCAAAATGTTTTTCTGGATAGGTGTAGCCATCTTCTTCGTTCACATAAAATGTTCCACATGCCCTTGTAAAGTCAAGAAGTTGCACAACAATTTCCTTAGGTTGCACCGTAGTAGAATTCACCCATGCTGCAGTCAGATGCTTCCATGAATCCTCAA…	MKFVDKDNKLDESLISDVEGLLSLHEAAHVRIHDENVLEEAIVFTTHHLNHMLSHLESPLKEKVQHTLTYPFHKTLGILNCRFHIESYQNDDSRDELVLKLAKLNFNFMQNCFRKELVEVTTWWKNFNLESTVPYVRDRLVECFIWALSFHSEPQYAHVRICLAKFLILHTTLDDIYDNYATLEELEILTEALDRWDAKEIDGLPETLRLLYKGLLKFTKDLEDEARTHGKQYMVPYFIDEVKRGARSCAMQQAWFMEESFPSFKEYMIETRIGGLINVWFLISATLIESSTKATIDWMLSEPDVIIHSNDVGRLLDDIVSHNRESKDGTIFTPMDCYMKEMKGRGVSEEEAISEFRKLIEDSWKHLTAAWVNSTTVQPKEIVVQLLDFTRACGTFYVN…	1526	1355.3	2.84662	297	425	0.071	0.083	0.169	0.853	_	2	-
pvu_PVURT1PC_Trinity--comp2676_c0_seq1	AtTPS14	TPS-g	44.49	76.98	445	231	3	131	569	37	471	2.10167e-128	388.652	LHGVALSFRLLRQRGYHVSADVLENFKGKDGKFKNDLKQDIWGLLELYEASHLCFEGEKILMEAQAFSSQLLHEHVTNNKFEWCDVVKKRLRHPYHKSIARLILLTHKSFQGDARGMNTWTATLADLSAQNFLWRKHVHKHELLLVFRWWNDLGLKKEVKLARNEPVKWYTWSMAMINDDITLSEQRVQLTKCIAFIYFIDDIFDLCGTVEELTIFTEAIKEWEYDAMDMLPNYMRLCYKSLLDTTNEFGHTIYEKHGYNPIHSLKQTWASLCNSFLVEARWLRSRNLPKAEEYFANGKVSSGVHVVLLHLYFVLGEDHTKLDDITALISSVAALLRLWDDFGTAQDEHQNGTDGSYTKCLMNDQPRLQFEQAREHVIDMIEREWRRLNKESFNLKNDS…	ATGGGTGGTTACTGTAAGAAGGAGATTGAGAAGATTATGAAGCAGCATTATTTGAAATTAGGAAATAGTAGTAGTAATGCTTGTGGATACCATCACTACCTGTCGTCCCTGCATGGTGTTGCCCTTTCCTTCCGACTCTTGAGACAAAGAGGATACCACGTTTCTGCAGATGTGTTGGAGAATTTCAAGGGAAAGGATGGGAAATTCAAAAACGATCTAAAGCAAGATATTTGGGGATTGTTGGAGTTATACGAAGCTAGTCACTTGTGTTTTGAAGGAGAAAAAATACTCATGGAAGCACAAGCTTTTAGCAGCCAACTTCTCCATGAACACGTGACAAATAACAAGTTTGAATGGTGCGACGTAGTGAAGAAGAGATTGAGGCACCCTTATCACAAA…	CTAGATTTCCTCAGGAAACATGATAGGTAATACATTGGGACTATGTAGAGAACTAAGATCTAGAAGGAAAAACACTAGATCTAAAAGCAAGATCTTAGGAGTGCTGCTCTTTATCTTAAAGCTGACAACACTAAAGAGAAATGTAGGTATCAAAATAAAATGATCTAATCTTGCAACATAAGTTTAACATATTCTTGAAGCAGCGGCAACTCTTGATTGTCGTCGTAACTGTACATGAGAGGCACCATTCTAGCAAGGTTGAGAGCAGCTTCTTTGAAGGATGAGTCATTCTTTAGATTGAAAGATTCTTTGTTGAGACGTCTCCACTCCCTTTCTATCATATCTATCACGTGCTCTCGTGCTTGCTCGAATTGTAATCTGGGTTGATCATTCATCAAG…	MGGYCKKEIEKIMKQHYLKLGNSSSNACGYHHYLSSLHGVALSFRLLRQRGYHVSADVLENFKGKDGKFKNDLKQDIWGLLELYEASHLCFEGEKILMEAQAFSSQLLHEHVTNNKFEWCDVVKKRLRHPYHKSIARLILLTHKSFQGDARGMNTWTATLADLSAQNFLWRKHVHKHELLLVFRWWNDLGLKKEVKLARNEPVKWYTWSMAMINDDITLSEQRVQLTKCIAFIYFIDDIFDLCGTVEELTIFTEAIKEWEYDAMDMLPNYMRLCYKSLLDTTNEFGHTIYEKHGYNPIHSLKQTWASLCNSFLVEARWLRSRNLPKAEEYFANGKVSSGVHVVLLHLYFVLGEDHTKLDDITALISSVAALLRLWDDFGTAQDEHQNGTDGSYTKCLMN…	3324	3153.3	1.31704	319.71	473	0.049	0.309	0.037	0.847	_	3	-
pvu_PVURT1PC_Trinity--comp51481_c0_seq1	LaCINS	TPS-b	50	74.23	454	193	4	149	581	1	441	1.99822e-135	405.986	LGFRLLRQHGFNVSKEVFECFKNDGGTDFKPSLYEDTKGILQLYEASFLVRDGEEDTLGIATPFTTKILQEKVEEDAIEDDNLIAWIRHSLEIPLHWRIQRLEARWFLDVYANRPDTNPIIFELAILDFNILQATQEEELKDISRWWNNSSLPQKLPFVRDRLVESYYWALALFEPHKFGYQRKTAAKIITLITSLDDVYDIYGTLDELQLFTQTIQRWDIGSIDRLPYYMQVFYHVLHHFVSELAFDVFKERDFISIPYLHKSWVDLVEGYMQEAKWYKSGYTPSMQEYLNNACITIGAPAVISQVYFTLDNSSMDKQDIDSIYNCKYHHLIRLSGLLVRLPDDLGTLSAEKKRGDVAKSVQCYMKEEKGSSEEEAEEHVRFLIREGWKKMNSVGPCP…	CTTGGATTCAGACTCCTCAGACAGCATGGTTTCAATGTTTCCAAAGAAGTGTTTGAGTGTTTCAAGAACGATGGAGGTACTGATTTCAAGCCCAGTCTATATGAAGACACGAAAGGGATACTTCAACTGTATGAAGCATCTTTCCTAGTGAGAGATGGTGAAGAAGATACACTTGGGATAGCAACACCATTTACCACCAAAATTCTGCAGGAAAAGGTTGAAGAAGATGCGATTGAGGATGATAATCTCATAGCATGGATTCGGCATTCTTTGGAGATTCCTCTTCACTGGAGGATCCAAAGGCTGGAAGCAAGATGGTTCTTGGATGTTTACGCCAACAGACCTGACACGAATCCCATTATATTTGAGCTCGCCATTCTCGATTTCAATATTCTTCAA…	AAACATATATAAATCCTCATGAATTATACATCGATCATGCATCTCTTGATTTTGACACGTGAAGCATGCTGCAAATAAAATATTAATAAGTTGAAAAGTCATTGTCACCCGATTTAATAAATAAATTAAACATATGGGTGAAAGAGCAAAGTCTGAATCCTGTGTTGTAACTGGGAGTGGTTGCCATCTCCCTCAAGATACATTAACTGCGCCGCTTTTCCAAAATTAGCAGCAACCTTAACTACATCATCCTTAAACGGACATGGCCCCACCGAGTTCATCTTCTTCCACCCCTCTCTTATCAGAAACCTCACATGCTCTTCTGCCTCTTCTTCCGATGACCCTTTTTCTTCCTTCATGTAACACTGCACCGATTTTGCCACGTCACCCCTCTTCTTC…	LGFRLLRQHGFNVSKEVFECFKNDGGTDFKPSLYEDTKGILQLYEASFLVRDGEEDTLGIATPFTTKILQEKVEEDAIEDDNLIAWIRHSLEIPLHWRIQRLEARWFLDVYANRPDTNPIIFELAILDFNILQATQEEELKDISRWWNNSSLPQKLPFVRDRLVESYYWALALFEPHKFGYQRKTAAKIITLITSLDDVYDIYGTLDELQLFTQTIQRWDIGSIDRLPYYMQVFYHVLHHFVSELAFDVFKERDFISIPYLHKSWVDLVEGYMQEAKWYKSGYTPSMQEYLNNACITIGAPAVISQVYFTLDNSSMDKQDIDSIYNCKYHHLIRLSGLLVRLPDDLGTLSAEKKRGDVAKSVQCYMKEEKGSSEEEAEEHVRFLIREGWKKMNSVGPCP…	1455	1284.3	1.51717	150	442	0.027	0.311	0.131	0.834	_	3	-
pvu_PVURT1PC_Trinity--comp48493_c2_seq1	SmKSL	TPS-e	69.57	76.81	460	138	0	127	584	2	461	0	681.789	ATHAMAFRLLRVHGYDVSSEELAPYADEENIDLQEVDVQTVIELYRAAEERIYEEEESLEKIKAWTTTFLKHQLHTNSIPNSKLHKLVQLYLKNYHGIIHGIGVRKNLDLYDVSQYQTLQAPHRFSNLCNEDFLTFAREDFNNGQAQNQKELEQLQKWYADCRLDAMAFGRDVVRTSNFMASAIISDPKFSDARLALAKHVVLVTRADDFFDHGGSREESYKLIELVQEWKEKPAEEYGSEKVEILYTAIYNTVNELAEKAHVEQGRSVKEFLIGLWVEILLIFKIELDTWSDETEMSLNEYMDSSWVSIGCRICIMMAAQFVGVRLSDEMLTSEECSVLCKHVSMVDRLLNDVQTFQKERMENTGSSVTILLAAAEKEGRDVSEEEAIKKIREIVEFS…	ATGGCTACTCATGCAATGGCATTCAGACTTTTGCGAGTCCATGGCTATGATGTTTCATCTGAGGAACTTGCTCCCTACGCTGATGAAGAGAATATCGATCTGCAAGAGGTTGATGTGCAGACAGTTATAGAGCTTTACAGAGCAGCAGAGGAAAGAATATATGAAGAAGAAGAGAGTCTTGAGAAGATAAAAGCATGGACCACCACCTTTCTCAAACACCAATTGCATACCAACTCCATTCCTAACAGCAAATTGCACAAACTGGTGCAATTGTACTTGAAGAACTACCACGGCATAATTCACGGAATTGGGGTTAGGAAAAACCTCGACCTATATGACGTAAGCCAATATCAAACACTACAAGCACCACATAGGTTCTCCAATCTATGCAACGAAGAC…	GTGTATAATCGACACCCTCCAAAGGTTGGGAATCGACCGCCACTTCCGTTCCGAAATCGACACCATTCTACACCACACGTATAGGTCATGGCAACGGAAAGAGAAAGATATAATTTCGGATATGGCTACTCATGCAATGGCATTCAGACTTTTGCGAGTCCATGGCTATGATGTTTCATCTGAGGAACTTGCTCCCTACGCTGATGAAGAGAATATCGATCTGCAAGAGGTTGATGTGCAGACAGTTATAGAGCTTTACAGAGCAGCAGAGGAAAGAATATATGAAGAAGAAGAGAGTCTTGAGAAGATAAAAGCATGGACCACCACCTTTCTCAAACACCAATTGCATACCAACTCCATTCCTAACAGCAAATTGCACAAACTGGTGCAATTGTACTT…	MATHAMAFRLLRVHGYDVSSEELAPYADEENIDLQEVDVQTVIELYRAAEERIYEEEESLEKIKAWTTTFLKHQLHTNSIPNSKLHKLVQLYLKNYHGIIHGIGVRKNLDLYDVSQYQTLQAPHRFSNLCNEDFLTFAREDFNNGQAQNQKELEQLQKWYADCRLDAMAFGRDVVRTSNFMASAIISDPKFSDARLALAKHVVLVTRADDFFDHGGSREESYKLIELVQEWKEKPAEEYGSEKVEILYTAIYNTVNELAEKAHVEQGRSVKEFLIGLWVEILLIFKIELDTWSDETEMSLNEYMDSSWVSIGCRICIMMAAQFVGVRLSDEMLTSEECSVLCKHVSMVDRLLNDVQTFQKERMENTGSSVTILLAAAEKEGRDVSEEEAIKKIREIVEF…	1624	1453.3	1.59995	179	469	0.017	0.29	0.282	0.726	_	3	-
pvu_PVURT1PC_Trinity--comp4300_c0_seq1	MpTspa11	TPS-a	62.36	79.64	441	163	1	111	549	1	440	0	584.334	FRLLRQHRHHVSCSVFDKFLDQDAKFKESLLLSSDTESVLSLYDAAHVRFRHENLLKEAAVSTKQYLRGIEAELLDSSLKEKVNRALKHPLHRDVPIFYARFFISIYEKDLSRNELLLKLAKLNFNFLQNLYKEELFQLTGWWNKFDVKSKLTYARDRLVEAYLWGVAYHYEPQYYNVRIGLVKGIQITGIMDDTYDNYATLNEAQIFTQTLDRWNANEVDGLPDYMKIVYDFILSIYEDYKCSASKHEKGFSVPYFKEAVQELSSAYNQELEWVTERNMPSFIEYARNSEITSSLYMMFAVIIPGLKSLTPETIDWVKTEPLITVSTAMIGRYMDDIGSQHRESKGGKVLTAVDCYMKQYNVSKEETLSKFGELVEDAWEDLNKEWVETTSFLPTEIA…	TTTCGTTTGCTCAGACAACATCGCCACCACGTTTCTTGCAGTGTGTTCGACAAGTTCTTGGACCAGGATGCTAAATTTAAGGAAAGCCTTCTACTGAGCAGCGACACGGAGAGCGTGTTAAGCTTGTATGATGCAGCTCATGTTCGATTTCGCCACGAAAATTTATTAAAAGAGGCTGCAGTTTCTACAAAGCAGTACTTGAGAGGTATTGAAGCAGAGCTTCTAGACTCTTCCCTCAAGGAGAAAGTGAATCGAGCATTGAAGCACCCTCTTCATAGGGATGTTCCCATCTTCTATGCAAGATTTTTCATCTCTATTTACGAAAAGGATCTCTCCAGAAATGAATTACTTCTCAAACTAGCCAAACTCAATTTCAATTTCTTGCAGAATTTGTACAAG…	ATTTCGTTTGCTCAGACAACATCGCCACCACGTTTCTTGCAGTGTGTTCGACAAGTTCTTGGACCAGGATGCTAAATTTAAGGAAAGCCTTCTACTGAGCAGCGACACGGAGAGCGTGTTAAGCTTGTATGATGCAGCTCATGTTCGATTTCGCCACGAAAATTTATTAAAAGAGGCTGCAGTTTCTACAAAGCAGTACTTGAGAGGTATTGAAGCAGAGCTTCTAGACTCTTCCCTCAAGGAGAAAGTGAATCGAGCATTGAAGCACCCTCTTCATAGGGATGTTCCCATCTTCTATGCAAGATTTTTCATCTCTATTTACGAAAAGGATCTCTCCAGAAATGAATTACTTCTCAAACTAGCCAAACTCAATTTCAATTTCTTGCAGAATTTGTACAA…	FRLLRQHRHHVSCSVFDKFLDQDAKFKESLLLSSDTESVLSLYDAAHVRFRHENLLKEAAVSTKQYLRGIEAELLDSSLKEKVNRALKHPLHRDVPIFYARFFISIYEKDLSRNELLLKLAKLNFNFLQNLYKEELFQLTGWWNKFDVKSKLTYARDRLVEAYLWGVAYHYEPQYYNVRIGLVKGIQITGIMDDTYDNYATLNEAQIFTQTLDRWNANEVDGLPDYMKIVYDFILSIYEDYKCSASKHEKGFSVPYFKEAVQELSSAYNQELEWVTERNMPSFIEYARNSEITSSLYMMFAVIIPGLKSLTPETIDWVKTEPLITVSTAMIGRYMDDIGSQHRESKGGKVLTAVDCYMKQYNVSKEETLSKFGELVEDAWEDLNKEWVETTSFLPTEIA…	1561	1390.3	40.3069	4314	441	0.014	0.589	0.118	0.564	M	5	50	PvTPS4. Note that this sequence is 5' incomplete. The remaining fragment of the 5' end was found by re-blasting the 50 bases at the 5' end of pvu_PVURT1PC_Trinity--comp4300_c0_seq1. The short contig pvu_PVURT1PC_Trinity--comp4822_c0_seq1 came up as a hit with 100% identity.
pvu_PVURT1PC_Trinity--comp53602_c0_seq1	LaCINS	TPS-b	47.93	92.96	580	258	3	38	579	68	641	2.86551e-176	518.464	RMRLRCSSSQINSRAEHRRSGNYGPSSWDVDYILSLDSDQYKEEMHRRRASELSLQVKKLLVEKLETDPTRQLELIDDLQRMGLSDLFHNEFIQILNSIYLDHKYYMNNNREVMLMRDGNDLYFTALAFRLLRQHGFQVSQDVFECFKSEEGGFIPSLNEDTRGLLQLYEASFLLMEGENTLELARAFATPFLQQKLELKLKLEESGGHELINDSLFTSIAISLDIPIHWRINRPNASMWIDEYKRRPDMIPVVLELATLDFNVVQEQQQQELKQALRWWRNTWFVEKLPFARDRLVECYFWTVGTVRPRQYANGRITGTKLNALITVLDDVYDIYGTLDELLLFADVIRRWDINSIDQLPSYMQLCFLALDNYVNDTAYDILKDKGFNAIPYLRKSWM…	ATGGAAAGAGAATGGTTGAAGCAAAACATAGCAAAGAAAGGAAAGTATATATTACTTCTTAAAATGTGTATCCTTGTAACGCAGATGGTGTTTCCTACCAAGATAACTACAGCCACTTGTCTTCATAGTAAGATCCTATCCACAAAATTCTACGGCCTTGCTACTACGTCCTCCTCTACTACTGCTGCTGCTGCTTCTGATCGCATGAGGTTGCGTTGCTCCTCCTCCCAAATCAACAGCCGCGCGGAACATCGACGATCGGGAAACTACGGCCCTTCTTCTTGGGATGTCGACTATATTCTATCTCTCGATAGTGATCAGTATAAGGAAGAGATGCACAGGAGAAGGGCTTCAGAACTGAGTCTGCAAGTGAAGAAGCTTTTAGTTGAGAAATTGGAA…	ATAAATGGAAAGAGAATGGTTGAAGCAAAACATAGCAAAGAAAGGAAAGTATATATTACTTCTTAAAATGTGTATCCTTGTAACGCAGATGGTGTTTCCTACCAAGATAACTACAGCCACTTGTCTTCATAGTAAGATCCTATCCACAAAATTCTACGGCCTTGCTACTACGTCCTCCTCTACTACTGCTGCTGCTGCTTCTGATCGCATGAGGTTGCGTTGCTCCTCCTCCCAAATCAACAGCCGCGCGGAACATCGACGATCGGGAAACTACGGCCCTTCTTCTTGGGATGTCGACTATATTCTATCTCTCGATAGTGATCAGTATAAGGAAGAGATGCACAGGAGAAGGGCTTCAGAACTGAGTCTGCAAGTGAAGAAGCTTTTAGTTGAGAAATT…	MEREWLKQNIAKKGKYILLLKMCILVTQMVFPTKITTATCLHSKILSTKFYGLATTSSSTTAAAASDRMRLRCSSSQINSRAEHRRSGNYGPSSWDVDYILSLDSDQYKEEMHRRRASELSLQVKKLLVEKLETDPTRQLELIDDLQRMGLSDLFHNEFIQILNSIYLDHKYYMNNNREVMLMRDGNDLYFTALAFRLLRQHGFQVSQDVFECFKSEEGGFIPSLNEDTRGLLQLYEASFLLMEGENTLELARAFATPFLQQKLELKLKLEESGGHELINDSLFTSIAISLDIPIHWRINRPNASMWIDEYKRRPDMIPVVLELATLDFNVVQEQQQQELKQALRWWRNTWFVEKLPFARDRLVECYFWTVGTVRPRQYANGRITGTKLNALITVLDDV…	2090	1919.3	1.62247	239.725	651	0.008	0.16	0.151	0.387	_	4	-
pvu_PVURT1PC_Trinity--comp53602_c0_seq2	LaCINS	TPS-b	48.04	85.4	535	235	3	82	579	2	530	1.13674e-164	484.567	HRRRASELSLQVKKLLVEKLETDPTRQLELIDDLQRMGLSDLFHNEFIQILNSIYLDHKYYMNNNREVMLMRDGNDLYFTALAFRLLRQHGFQVSQDVFECFKSEEGGFIPSLNEDTRGLLQLYEASFLLMEGENTLELARAFATPFLQQKLELKLKLEESGGHELINDSLFTSIAISLDIPIHWRINRPNASMWIDEYKRRPDMIPVVLELATLDFNVVQEQQQQELKQALRWWRNTWFVEKLPFARDRLVECYFWTVGTVRPRQYANGRITGTKLNALITVLDDVYDIYGTLDELLLFADVIRRWDINSIDQLPSYMQLCFLALDNYVNDTAYDILKDKGFNAIPYLRKSWMDLVEAYVVEAKWYYSGYKPNLEEYLEISYITVGAHIMLTYAFFRV…	ATGCACAGGAGAAGGGCTTCAGAACTGAGTCTGCAAGTGAAGAAGCTTTTAGTTGAGAAATTGGAAACCGATCCCACTCGACAGCTTGAGCTGATCGATGACTTGCAGAGGATGGGTTTATCCGACCTTTTCCACAATGAATTTATACAAATCTTAAACTCCATATATTTGGACCATAAATATTACATGAACAACAATAGGGAGGTGATGTTGATGAGAGATGGGAATGATTTGTACTTCACGGCTCTTGCATTCAGACTCCTCAGACAACATGGTTTCCAAGTTTCTCAAGATGTATTCGAGTGTTTCAAGAGCGAGGAGGGTGGGTTCATTCCAAGCCTTAACGAGGACACAAGAGGATTGTTGCAACTGTATGAAGCTTCCTTCTTGTTGATGGAA…	CGGGAAGCATGGCTATAATATACGTATAGGAAGAGATGCACAGGAGAAGGGCTTCAGAACTGAGTCTGCAAGTGAAGAAGCTTTTAGTTGAGAAATTGGAAACCGATCCCACTCGACAGCTTGAGCTGATCGATGACTTGCAGAGGATGGGTTTATCCGACCTTTTCCACAATGAATTTATACAAATCTTAAACTCCATATATTTGGACCATAAATATTACATGAACAACAATAGGGAGGTGATGTTGATGAGAGATGGGAATGATTTGTACTTCACGGCTCTTGCATTCAGACTCCTCAGACAACATGGTTTCCAAGTTTCTCAAGATGTATTCGAGTGTTTCAAGAGCGAGGAGGGTGGGTTCATTCCAAGCCTTAACGAGGACACAAGAGGATTGT…	MHRRRASELSLQVKKLLVEKLETDPTRQLELIDDLQRMGLSDLFHNEFIQILNSIYLDHKYYMNNNREVMLMRDGNDLYFTALAFRLLRQHGFQVSQDVFECFKSEEGGFIPSLNEDTRGLLQLYEASFLLMEGENTLELARAFATPFLQQKLELKLKLEESGGHELINDSLFTSIAISLDIPIHWRINRPNASMWIDEYKRRPDMIPVVLELATLDFNVVQEQQQQELKQALRWWRNTWFVEKLPFARDRLVECYFWTVGTVRPRQYANGRITGTKLNALITVLDDVYDIYGTLDELLLFADVIRRWDINSIDQLPSYMQLCFLALDNYVNDTAYDILKDKGFNAIPYLRKSWMDLVEAYVVEAKWYYSGYKPNLEEYLEISYITVGAHIMLTYAFFR…	1788	1617.3	0.146786	18.275	540	0.007	0.486	0.146	0.681	_	5	-

## Sheet: leaf
P. vulgaris sequence	closest reference	family of reference	percent_identity	percent coverage of reference	alignment_length	mismatches	gap_opens	reference_start	reference_end	target_start	target_end	e-value	bit_score	target_aligning_region	CDS_seq	full_mRNA_contig_seq	full_peptide_seq	Len	cTP	mTP	SP	other	Loc	RC	TPlen
PRVU_c41498_g1_i4_len_1330	ObGerDS	TPS-a	55.7	66.48	377	149	1	8	371	2	373	1.71724e-140	416.001	ATSMFSNNVRPNVTYHPNIWGEFFLGYASQFKGNSGVGEEEHEWLKEEIRNLFLQIRDDSPLKLDLIDSIQRLGVGYHFEKEIRETLKYIHENNPIYENEDDELRVVALRFRLLRQQGYLVPCDVFQKFLDIKGRFKESIRNDVEGTLGLYEASNFGVDGEEILDKALEFGLSTLESLVLKLNNDNNNSLLMRVKEALKIPINKTLTRLGARTFISMYKEEASHNEKLLNFAKLDFNLVQNIHQKELGHLTRWWKELNFAHKLPFARDRLVECYFWIVGVYFEPHYATARKLLTKLIYMASVLDDIYDVYGTLDELSLFTSILQRWDIGAIDQLPLYMRIYFQALFDLYVEMEEEMGKIGKSYAIKYGKQEV	ATGGCTACTTCAATGTTTTCTAACAATGTTCGTCCCAATGTCACTTACCATCCCAACATTTGGGGAGAGTTCTTTCTTGGGTATGCTTCACAATTTAAGGGCAATTCGGGTGTTGGAGAGGAAGAACATGAATGGCTAAAAGAAGAGATTAGGAACTTGTTCCTACAAATTCGAGACGATTCGCCACTTAAGCTAGACCTCATTGACTCGATCCAACGCCTTGGCGTGGGCTACCATTTTGAGAAAGAAATTCGTGAAACCCTAAAATATATTCATGAAAACAACCCGATATATGAGAACGAAGACGATGAACTTCGTGTGGTTGCTCTTCGCTTTCGTTTGCTTAGACAACAAGGCTATCTCGTTCCTTGTGATGTTTTTCAAAAATTCCTCGATATC…	CCAACTAATACCATATTCAAAAAACATAGTATGGAAATTCCTGCAATGGCTACTTCAATGTTTTCTAACAATGTTCGTCCCAATGTCACTTACCATCCCAACATTTGGGGAGAGTTCTTTCTTGGGTATGCTTCACAATTTAAGGGCAATTCGGGTGTTGGAGAGGAAGAACATGAATGGCTAAAAGAAGAGATTAGGAACTTGTTCCTACAAATTCGAGACGATTCGCCACTTAAGCTAGACCTCATTGACTCGATCCAACGCCTTGGCGTGGGCTACCATTTTGAGAAAGAAATTCGTGAAACCCTAAAATATATTCATGAAAACAACCCGATATATGAGAACGAAGACGATGAACTTCGTGTGGTTGCTCTTCGCTTTCGTTTGCTTAGACAACAA…	MATSMFSNNVRPNVTYHPNIWGEFFLGYASQFKGNSGVGEEEHEWLKEEIRNLFLQIRDDSPLKLDLIDSIQRLGVGYHFEKEIRETLKYIHENNPIYENEDDELRVVALRFRLLRQQGYLVPCDVFQKFLDIKGRFKESIRNDVEGTLGLYEASNFGVDGEEILDKALEFGLSTLESLVLKLNNDNNNSLLMRVKEALKIPINKTLTRLGARTFISMYKEEASHNEKLLNFAKLDFNLVQNIHQKELGHLTRWWKELNFAHKLPFARDRLVECYFWIVGVYFEPHYATARKLLTKLIYMASVLDDIYDVYGTLDELSLFTSILQRWDIGAIDQLPLYMRIYFQALFDLYVEMEEEMGKIGKSYAIKYGKQEVRIC*	376	0.059	0.288	0.094	0.702	_	3	-
PRVU_c50785_g1_i1_len_1970	AtTPS04	TPS-f	42.28	67.5	615	311	9	12	604	29	621	1.37519e-146	451.44	IESLVSEVKNEILSELMSNDVDAFLSPSAYDTAWLAMIPHHNNPKIPMFSSCLDWIVKNQKEEGFWGECDEDDLPTIDALSSTIACLVALKLWIPSHPNIQSGLRFIQSKAEILLKLNYQKLPRWFVLSFPAMIELAEETGLHLAFPHRSFPVIADIFAMRHRILQTEKYNEEEELGCFPPVAAHLEALPSTYKIDPEDIITKYISSDGSLFQSPSATAKAFMSTSNIHSLHYLQSLLHKFPNGGVPAKYPVDGELIKLSMVDHIQGLGLAPYFNHEINGILTKFDRSEKKNRESNGRCMITTSTTIPLKLYKDALTFRLLRMHGHYVDPGSFCWFLHEPKTMSYMEDNCEQFMSAMYNVYRATDLSFPGESEMDQARNFASKLLQNSKSRHRDHNFLI…	GAAGAATCAATAAAGTCATTGTTATCTGTTATCAGTTATCTGAGAATGGAATACTCGTCCTCCTCTTCCTCCTCAATGTTGTCAATAGAGTCCCTTGTCAGCGAGGTGAAGAATGAGATACTGAGTGAGCTGATGAGCAATGATGTTGATGCATTTCTGTCCCCTAGTGCTTATGACACTGCTTGGTTAGCCATGATTCCTCACCACAATAATCCAAAGATTCCCATGTTCTCCTCCTGTCTTGATTGGATAGTGAAAAACCAGAAAGAAGAAGGTTTTTGGGGCGAATGCGATGAAGACGATTTGCCCACAATTGATGCTCTCTCCTCCACCATTGCTTGCTTGGTCGCTCTCAAATTATGGATTCCTTCTCATCCTAACATACAGTCCGGGCTGAGG…	AGAAGAATCAATAAAGTCATTGTTATCTGTTATCAGTTATCTGAGAATGGAATACTCGTCCTCCTCTTCCTCCTCAATGTTGTCAATAGAGTCCCTTGTCAGCGAGGTGAAGAATGAGATACTGAGTGAGCTGATGAGCAATGATGTTGATGCATTTCTGTCCCCTAGTGCTTATGACACTGCTTGGTTAGCCATGATTCCTCACCACAATAATCCAAAGATTCCCATGTTCTCCTCCTGTCTTGATTGGATAGTGAAAAACCAGAAAGAAGAAGGTTTTTGGGGCGAATGCGATGAAGACGATTTGCCCACAATTGATGCTCTCTCCTCCACCATTGCTTGCTTGGTCGCTCTCAAATTATGGATTCCTTCTCATCCTAACATACAGTCCGGGCTGAG…	EESIKSLLSVISYLRMEYSSSSSSSMLSIESLVSEVKNEILSELMSNDVDAFLSPSAYDTAWLAMIPHHNNPKIPMFSSCLDWIVKNQKEEGFWGECDEDDLPTIDALSSTIACLVALKLWIPSHPNIQSGLRFIQSKAEILLKLNYQKLPRWFVLSFPAMIELAEETGLHLAFPHRSFPVIADIFAMRHRILQTEKYNEEEELGCFPPVAAHLEALPSTYKIDPEDIITKYISSDGSLFQSPSATAKAFMSTSNIHSLHYLQSLLHKFPNGGVPAKYPVDGELIKLSMVDHIQGLGLAPYFNHEINGILTKFDRSEKKNRESNGRCMITTSTTIPLKLYKDALTFRLLRMHGHYVDPGSFCWFLHEPKTMSYMEDNCEQFMSAMYNVYRATDLSFPGE…	623	0.477	0.032	0.482	0.174	S	5	-
PRVU_c6842_g1_i1_len_1229	ObGerDS	TPS-a	67.16	71.43	402	120	1	4	394	1	401	0	574.704	MYASAAPFSTNNTDVSVQNLRRSVTYHPSVWRDHFLAYTNDVTEITSAEKEELEKQRERVRSMVVQTPDDSTLKIELIDAIQRLGIGYHFEKEIEESMRKIHNTLDKDKDDDVRVLALRFRLLRQQGYRVPCDVFEKFLDEEGKFKESVMKDVEGMLSLYEASNYGINGEEILDKVLEFSSSHLENLLPQITNQSLSRRVKEALEMPISKTLTRLGSRKFISLYQEDESHNEILLQFAKLDFNVVQKMHQREIHHITRWWEDFEFGKKLPFARDRVVECYFWILGVYFEPKYQTARRFLTKVISITSLLDDIYDVYGTLDELQLLTDAIQRWDISLVDELPPYMRITYEVLLSVYAEMEQEMAKQGQSYRVQYAKQEMIKLVRAYMEEAKWCYSKYFPT…	ATGTATGCATCGGCTGCTCCCTTCTCAACAAACAACACAGATGTTTCAGTACAAAATCTTCGTCGATCAGTTACATATCATCCCAGTGTTTGGAGAGATCATTTTCTTGCTTATACCAACGATGTTACGGAAATCACTAGTGCTGAAAAGGAAGAGCTCGAAAAGCAAAGGGAAAGGGTAAGGAGTATGGTAGTTCAAACTCCAGATGATTCAACGCTCAAGATCGAGCTCATCGATGCAATCCAACGTCTAGGGATTGGCTATCATTTCGAAAAGGAGATCGAAGAATCAATGCGAAAAATTCACAATACTCTTGACAAAGACAAGGACGATGATGTTCGTGTTCTTGCTCTTCGCTTTCGTCTTCTCAGACAACAAGGTTACCGCGTCCCCTGCGAT…	TTAGATTTGATAAGAAAATGGGTGAAATGTATGCATCGGCTGCTCCCTTCTCAACAAACAACACAGATGTTTCAGTACAAAATCTTCGTCGATCAGTTACATATCATCCCAGTGTTTGGAGAGATCATTTTCTTGCTTATACCAACGATGTTACGGAAATCACTAGTGCTGAAAAGGAAGAGCTCGAAAAGCAAAGGGAAAGGGTAAGGAGTATGGTAGTTCAAACTCCAGATGATTCAACGCTCAAGATCGAGCTCATCGATGCAATCCAACGTCTAGGGATTGGCTATCATTTCGAAAAGGAGATCGAAGAATCAATGCGAAAAATTCACAATACTCTTGACAAAGACAAGGACGATGATGTTCGTGTTCTTGCTCTTCGCTTTCGTCTTCTCAGAC…	MYASAAPFSTNNTDVSVQNLRRSVTYHPSVWRDHFLAYTNDVTEITSAEKEELEKQRERVRSMVVQTPDDSTLKIELIDAIQRLGIGYHFEKEIEESMRKIHNTLDKDKDDDVRVLALRFRLLRQQGYRVPCDVFEKFLDEEGKFKESVMKDVEGMLSLYEASNYGINGEEILDKVLEFSSSHLENLLPQITNQSLSRRVKEALEMPISKTLTRLGSRKFISLYQEDESHNEILLQFAKLDFNVVQKMHQREIHHITRWWEDFEFGKKLPFARDRVVECYFWILGVYFEPKYQTARRFLTKVISITSLLDDIYDVYGTLDELQLLTDAIQRWDISLVDELPPYMRITYEVLLSVYAEMEQEMAKQGQSYRVQYAKQEMIKLVRAYMEEAKWCYSKYFPT…	401	0.474	0.144	0.076	0.417	C	5	4
PRVU_c97679_g1_i1_len_1413	ObGerDS	TPS-a	55.84	83.7	471	194	1	21	478	1	470	0	540.421	VRPNVTYHPNIWGEFFLGYASQFKGNSGVGEEEHEWLKEEIRNLFLQIRDDSPLKLDLIDSIQRLGVGYHFEKEIRETLKYIHENNPIYENEDDELRVVALRFRLLRQQGYLVPCDVFQKFLDIKGRFKESIRNDVEGTLGLYEASNFGVDGEEILDKALEFGLSTLESLVLKLNNDNNNSLLMRVKEALKIPINKTLTRLGARTFISMYKEEASHNEKLLNFAKLDFNLVQNIHQKELGHLTRWWKELNFAHKLPFARDRLVECYFWIVGVYFEPHYATARKLLTKLIYMASVLDDIYDVYGTLDELSLFTSILQRWDIGAIDQLPLYMRIYFQALFDLYVEMEEEMGKIGKSYAIKYGKQEMIRLAEVYFQEAQWSFTKYKPSMHEYMKVALISSGY…	GTTCGTCCCAATGTCACTTACCATCCCAACATTTGGGGAGAGTTCTTTCTTGGGTATGCTTCACAATTTAAGGGCAATTCGGGTGTTGGAGAGGAAGAACATGAATGGCTAAAAGAAGAGATTAGGAACTTGTTCCTACAAATTCGAGACGATTCGCCACTTAAGCTAGACCTCATTGACTCGATCCAACGCCTTGGCGTGGGCTACCATTTTGAGAAAGAAATTCGTGAAACCCTAAAATATATTCATGAAAACAACCCGATATATGAGAACGAAGACGATGAACTTCGTGTGGTTGCTCTTCGCTTTCGTTTGCTTAGACAACAAGGCTATCTCGTTCCTTGTGATGTTTTTCAAAAATTCCTCGATATCAAAGGACGTTTCAAAGAGTCGATAAGA…	CGGCTATAGCTTCCTCCTCAGTCACGTCATTTTCGTTCATGTAATAGTGCACTGCTGACAATTTTTTTTCAGACCCATATCCAGCAAGGTCATCCATCAATCTAGTAATGATGGATGAAGCTCTTAGAATTGGTGGATTACTCAAAAACCAATCAAATTCTTCCTTGTCAATTGGATCTCCAATAACACATAATGAATTTGCAGACATCATCATGTAGCCTGAAGAGATAAGTGCCACCTTCATGTACTCATGCATTGAAGGCTTGTACTTTGTAAAAGACCATTGTGCTTCTTGAAAGTACACCTCAGCCAACCTTATCATCTCTTGTTTTCCATATTTGATAGCATATGATTTGCCTATTTTCCCCATTTCCTCTTCCATTTCAACATACAGATCAA…	VRPNVTYHPNIWGEFFLGYASQFKGNSGVGEEEHEWLKEEIRNLFLQIRDDSPLKLDLIDSIQRLGVGYHFEKEIRETLKYIHENNPIYENEDDELRVVALRFRLLRQQGYLVPCDVFQKFLDIKGRFKESIRNDVEGTLGLYEASNFGVDGEEILDKALEFGLSTLESLVLKLNNDNNNSLLMRVKEALKIPINKTLTRLGARTFISMYKEEASHNEKLLNFAKLDFNLVQNIHQKELGHLTRWWKELNFAHKLPFARDRLVECYFWIVGVYFEPHYATARKLLTKLIYMASVLDDIYDVYGTLDELSLFTSILQRWDIGAIDQLPLYMRIYFQALFDLYVEMEEEMGKIGKSYAIKYGKQEMIRLAEVYFQEAQWSFTKYKPSMHEYMKVALISSGY…	470	0.078	0.311	0.099	0.574	_	4	-
PRVU_c50785_g1_i2_len_2408	AtTPS04	TPS-f	43.25	88.14	800	401	10	12	785	29	801	0	620.542	IESLVSEVKNEILSELMSNDVDAFLSPSAYDTAWLAMIPHHNNPKIPMFSSCLDWIVKNQKEEGFWGECDEDDLPTIDALSSTIACLVALKLWIPSHPNIQSGLRFIQSKAEILLKLNYQKLPRWFVLSFPAMIELAEETGLHLAFPHRSFPVIADIFAMRHRILQTEKYNEEEELGCFPPVAAHLEALPSTYKIDPEDIITKYISSDGSLFQSPSATAKAFMSTSNIHSLHYLQSLLHKFPNGGVPAKYPVDGELIKLSMVDHIQGLGLAPYFNHEINGILTKFDRSEKKNRESNGRCMITTSTTIPLKLYKDALTFRLLRMHGHYVDPGSFCWFLHEPKTMSYMEDNCEQFMSAMYNVYRATDLSFPGESEMDQARNFASKLLQNSKSRHRDHNFLI…	GAAGAATCAATAAAGTCATTGTTATCTGTTATCAGTTATCTGAGAATGGAATACTCGTCCTCCTCTTCCTCCTCAATGTTGTCAATAGAGTCCCTTGTCAGCGAGGTGAAGAATGAGATACTGAGTGAGCTGATGAGCAATGATGTTGATGCATTTCTGTCCCCTAGTGCTTATGACACTGCTTGGTTAGCCATGATTCCTCACCACAATAATCCAAAGATTCCCATGTTCTCCTCCTGTCTTGATTGGATAGTGAAAAACCAGAAAGAAGAAGGTTTTTGGGGCGAATGCGATGAAGACGATTTGCCCACAATTGATGCTCTCTCCTCCACCATTGCTTGCTTGGTCGCTCTCAAATTATGGATTCCTTCTCATCCTAACATACAGTCCGGGCTGAGG…	AGAAGAATCAATAAAGTCATTGTTATCTGTTATCAGTTATCTGAGAATGGAATACTCGTCCTCCTCTTCCTCCTCAATGTTGTCAATAGAGTCCCTTGTCAGCGAGGTGAAGAATGAGATACTGAGTGAGCTGATGAGCAATGATGTTGATGCATTTCTGTCCCCTAGTGCTTATGACACTGCTTGGTTAGCCATGATTCCTCACCACAATAATCCAAAGATTCCCATGTTCTCCTCCTGTCTTGATTGGATAGTGAAAAACCAGAAAGAAGAAGGTTTTTGGGGCGAATGCGATGAAGACGATTTGCCCACAATTGATGCTCTCTCCTCCACCATTGCTTGCTTGGTCGCTCTCAAATTATGGATTCCTTCTCATCCTAACATACAGTCCGGGCTGAG…	EESIKSLLSVISYLRMEYSSSSSSSMLSIESLVSEVKNEILSELMSNDVDAFLSPSAYDTAWLAMIPHHNNPKIPMFSSCLDWIVKNQKEEGFWGECDEDDLPTIDALSSTIACLVALKLWIPSHPNIQSGLRFIQSKAEILLKLNYQKLPRWFVLSFPAMIELAEETGLHLAFPHRSFPVIADIFAMRHRILQTEKYNEEEELGCFPPVAAHLEALPSTYKIDPEDIITKYISSDGSLFQSPSATAKAFMSTSNIHSLHYLQSLLHKFPNGGVPAKYPVDGELIKLSMVDHIQGLGLAPYFNHEINGILTKFDRSEKKNRESNGRCMITTSTTIPLKLYKDALTFRLLRMHGHYVDPGSFCWFLHEPKTMSYMEDNCEQFMSAMYNVYRATDLSFPGE…	802	0.477	0.032	0.482	0.174	S	5	-
PRVU_c39006_g1_i1_len_1518	MpTspa11	TPS-a	51.41	89.45	496	234	4	54	546	1	492	5.52411e-175	508.834	ARVILMAATSAKLIALVDKLERLGLAFHFEEEIQHKLQQVYDAQEQDHDLFTTALRFRLLRQHQYHVSCRVFDKFVEGDNKFKECVGSDVEGLLSLYEAAQVRIHEENVLEEAAAFTVHRLNRILPELENSSIIKEKVQLALNQSIHRSVVILTVRFYISLYEGDGSTEEVLMKLAKLNFNYLQNMYKKEISQLTRWWKEFDLKSKLPYARDRVVESYFMGMSFRFEPQYSCVRRDVAKSVLLVTIVDDTYDNYATLEEAQLFTDIVQRWDLKEIDVLPDCMKIVYRFIMSIFEEYKVEAATHEKPFAVPYFKEAVKQLCRAYNEELKWVMERQMPSFEEFMRNSVIRTSVYVMYTVFAPTMKSVTQQTLQWLLSEPKILISICTLGRHLQDLASHERE…	GCAAGAGTGATACTAATGGCTGCAACTTCTGCTAAGCTTATTGCATTAGTCGACAAACTCGAGCGATTGGGACTTGCTTTTCACTTTGAGGAAGAAATCCAACACAAGCTCCAACAAGTTTATGATGCTCAAGAACAAGATCACGACTTGTTCACTACTGCACTTCGCTTTCGTTTGCTCAGACAACATCAGTATCATGTGTCTTGCCGAGTATTTGACAAATTTGTGGAGGGAGACAACAAGTTTAAAGAATGTGTTGGTAGCGATGTTGAGGGACTGTTGAGTTTGTACGAGGCAGCTCAAGTACGGATTCACGAGGAGAATGTTCTAGAAGAAGCTGCAGCATTCACAGTCCATCGCTTGAATCGCATATTACCAGAACTAGAGAATTCTTCCATT…	GCAAGAGTGATACTAATGGCTGCAACTTCTGCTAAGCTTATTGCATTAGTCGACAAACTCGAGCGATTGGGACTTGCTTTTCACTTTGAGGAAGAAATCCAACACAAGCTCCAACAAGTTTATGATGCTCAAGAACAAGATCACGACTTGTTCACTACTGCACTTCGCTTTCGTTTGCTCAGACAACATCAGTATCATGTGTCTTGCCGAGTATTTGACAAATTTGTGGAGGGAGACAACAAGTTTAAAGAATGTGTTGGTAGCGATGTTGAGGGACTGTTGAGTTTGTACGAGGCAGCTCAAGTACGGATTCACGAGGAGAATGTTCTAGAAGAAGCTGCAGCATTCACAGTCCATCGCTTGAATCGCATATTACCAGAACTAGAGAATTCTTCCATT…	ARVILMAATSAKLIALVDKLERLGLAFHFEEEIQHKLQQVYDAQEQDHDLFTTALRFRLLRQHQYHVSCRVFDKFVEGDNKFKECVGSDVEGLLSLYEAAQVRIHEENVLEEAAAFTVHRLNRILPELENSSIIKEKVQLALNQSIHRSVVILTVRFYISLYEGDGSTEEVLMKLAKLNFNYLQNMYKKEISQLTRWWKEFDLKSKLPYARDRVVESYFMGMSFRFEPQYSCVRRDVAKSVLLVTIVDDTYDNYATLEEAQLFTDIVQRWDLKEIDVLPDCMKIVYRFIMSIFEEYKVEAATHEKPFAVPYFKEAVKQLCRAYNEELKWVMERQMPSFEEFMRNSVIRTSVYVMYTVFAPTMKSVTQQTLQWLLSEPKILISICTLGRHLQDLASHERE…	496	0.044	0.057	0.848	0.209	S	2	-
PRVU_c41498_g1_i5_len_1746	ObGerDS	TPS-a	56.59	96.15	539	220	1	20	545	9	546	0	620.928	NVRPNVTYHPNIWGEFFLGYASQFKGNSGVGEEEHEWLKEEIRNLFLQIRDDSPLKLDLIDSIQRLGVGYHFEKEIRETLKYIHENNPIYENEDDELRVVALRFRLLRQQGYLVPCDVFQKFLDIKGRFKESIRNDVEGTLGLYEASNFGVDGEEILDKALEFGLSTLESLVLKLNNDNNNSLLMRVKEALKIPINKTLTRLGARTFISMYKEEASHNEKLLNFAKLDFNLVQNIHQKELGHLTRWWKELNFAHKLPFARDRLVECYFWIVGVYFEPHYATARKLLTKLIYMASVLDDIYDVYGTLDELSLFTSILQRWDIGAIDQLPLYMRIYFQALFDLYVEMEEEMGKIGKSYAIKYGKQEMIRLAEVYFQEAQWSFTKYKPSMHEYMKVALISSG…	ATGGCTACTTCAATGTTTTCTAACAATGTTCGTCCCAATGTCACTTACCATCCCAACATTTGGGGAGAGTTCTTTCTTGGGTATGCTTCACAATTTAAGGGCAATTCGGGTGTTGGAGAGGAAGAACATGAATGGCTAAAAGAAGAGATTAGGAACTTGTTCCTACAAATTCGAGACGATTCGCCACTTAAGCTAGACCTCATTGACTCGATCCAACGCCTTGGCGTGGGCTACCATTTTGAGAAAGAAATTCGTGAAACCCTAAAATATATTCATGAAAACAACCCGATATATGAGAACGAAGACGATGAACTTCGTGTGGTTGCTCTTCGCTTTCGTTTGCTTAGACAACAAGGCTATCTCGTTCCTTGTGATGTTTTTCAAAAATTCCTCGATATC…	CCAACTAATACCATATTCAAAAAACATAGTATGGAAATTCCTGCAATGGCTACTTCAATGTTTTCTAACAATGTTCGTCCCAATGTCACTTACCATCCCAACATTTGGGGAGAGTTCTTTCTTGGGTATGCTTCACAATTTAAGGGCAATTCGGGTGTTGGAGAGGAAGAACATGAATGGCTAAAAGAAGAGATTAGGAACTTGTTCCTACAAATTCGAGACGATTCGCCACTTAAGCTAGACCTCATTGACTCGATCCAACGCCTTGGCGTGGGCTACCATTTTGAGAAAGAAATTCGTGAAACCCTAAAATATATTCATGAAAACAACCCGATATATGAGAACGAAGACGATGAACTTCGTGTGGTTGCTCTTCGCTTTCGTTTGCTTAGACAACAA…	MATSMFSNNVRPNVTYHPNIWGEFFLGYASQFKGNSGVGEEEHEWLKEEIRNLFLQIRDDSPLKLDLIDSIQRLGVGYHFEKEIRETLKYIHENNPIYENEDDELRVVALRFRLLRQQGYLVPCDVFQKFLDIKGRFKESIRNDVEGTLGLYEASNFGVDGEEILDKALEFGLSTLESLVLKLNNDNNNSLLMRVKEALKIPINKTLTRLGARTFISMYKEEASHNEKLLNFAKLDFNLVQNIHQKELGHLTRWWKELNFAHKLPFARDRLVECYFWIVGVYFEPHYATARKLLTKLIYMASVLDDIYDVYGTLDELSLFTSILQRWDIGAIDQLPLYMRIYFQALFDLYVEMEEEMGKIGKSYAIKYGKQEMIRLAEVYFQEAQWSFTKYKPSMHEYM…	548	0.059	0.288	0.094	0.702	_	3	-
PRVU_c41498_g1_i3_len_1799	ObGerDS	TPS-a	56.59	96.15	539	220	1	20	545	9	546	0	620.928	NVRPNVTYHPNIWGEFFLGYASQFKGNSGVGEEEHEWLKEEIRNLFLQIRDDSPLKLDLIDSIQRLGVGYHFEKEIRETLKYIHENNPIYENEDDELRVVALRFRLLRQQGYLVPCDVFQKFLDIKGRFKESIRNDVEGTLGLYEASNFGVDGEEILDKALEFGLSTLESLVLKLNNDNNNSLLMRVKEALKIPINKTLTRLGARTFISMYKEEASHNEKLLNFAKLDFNLVQNIHQKELGHLTRWWKELNFAHKLPFARDRLVECYFWIVGVYFEPHYATARKLLTKLIYMASVLDDIYDVYGTLDELSLFTSILQRWDIGAIDQLPLYMRIYFQALFDLYVEMEEEMGKIGKSYAIKYGKQEMIRLAEVYFQEAQWSFTKYKPSMHEYMKVALISSG…	ATGGCTACTTCAATGTTTTCTAACAATGTTCGTCCCAATGTCACTTACCATCCCAACATTTGGGGAGAGTTCTTTCTTGGGTATGCTTCACAATTTAAGGGCAATTCGGGTGTTGGAGAGGAAGAACATGAATGGCTAAAAGAAGAGATTAGGAACTTGTTCCTACAAATTCGAGACGATTCGCCACTTAAGCTAGACCTCATTGACTCGATCCAACGCCTTGGCGTGGGCTACCATTTTGAGAAAGAAATTCGTGAAACCCTAAAATATATTCATGAAAACAACCCGATATATGAGAACGAAGACGATGAACTTCGTGTGGTTGCTCTTCGCTTTCGTTTGCTTAGACAACAAGGCTATCTCGTTCCTTGTGATGTTTTTCAAAAATTCCTCGATATC…	CCAACTAATACCATATTCAAAAAACATAGTATGGAAATTCCTGCAATGGCTACTTCAATGTTTTCTAACAATGTTCGTCCCAATGTCACTTACCATCCCAACATTTGGGGAGAGTTCTTTCTTGGGTATGCTTCACAATTTAAGGGCAATTCGGGTGTTGGAGAGGAAGAACATGAATGGCTAAAAGAAGAGATTAGGAACTTGTTCCTACAAATTCGAGACGATTCGCCACTTAAGCTAGACCTCATTGACTCGATCCAACGCCTTGGCGTGGGCTACCATTTTGAGAAAGAAATTCGTGAAACCCTAAAATATATTCATGAAAACAACCCGATATATGAGAACGAAGACGATGAACTTCGTGTGGTTGCTCTTCGCTTTCGTTTGCTTAGACAACAA…	MATSMFSNNVRPNVTYHPNIWGEFFLGYASQFKGNSGVGEEEHEWLKEEIRNLFLQIRDDSPLKLDLIDSIQRLGVGYHFEKEIRETLKYIHENNPIYENEDDELRVVALRFRLLRQQGYLVPCDVFQKFLDIKGRFKESIRNDVEGTLGLYEASNFGVDGEEILDKALEFGLSTLESLVLKLNNDNNNSLLMRVKEALKIPINKTLTRLGARTFISMYKEEASHNEKLLNFAKLDFNLVQNIHQKELGHLTRWWKELNFAHKLPFARDRLVECYFWIVGVYFEPHYATARKLLTKLIYMASVLDDIYDVYGTLDELSLFTSILQRWDIGAIDQLPLYMRIYFQALFDLYVEMEEEMGKIGKSYAIKYGKQEMIRLAEVYFQEAQWSFTKYKPSMHEYM…	548	0.059	0.288	0.094	0.702	_	3	-
PRVU_c47722_g1_i2_len_1921	AtTPS03	TPS-b	36.68	97.7	567	300	11	13	565	2	523	7.28389e-106	332.413	EIDSATASLPRRTANYKPNIWNYDFLQSLTTKYHEWLEEHQQETERLKEQVCCEFNALEDPIHKLELIDWINKLALSHHFEEEIIKSLKEIACAATNSMGADLYSAALCFRILRHHGYHVPQDGILQLLDGEEKWHEKVRVEIFEACDLGVEDESLFDRAKVLFAWKNGDKVRNWHRSVGWFSIRRYIHENDMSVLHRLARLSFNTIQVQHQKELKDIISRWWGNLKLLEVLTFSRDRVVESFLWSVGVAYEPQYGSLRKWLTKAILLVLIIDDVYDIYGSMHELHQFTTAVERWDPSEIAQLPEAIKKCFWMLYDTTNDIDVEIQKEKGWNSSFLPHLKKVWVGFCKALLVEAKWYKMGESPSLTEYLDNGWISSSGPLLSLHVLMGVGLHMPQTMLA…	ATGGAGATTGATTCTGCAACTGCAAGCCTTCCCAGGAGGACAGCCAATTACAAACCCAACATATGGAACTATGACTTCTTACAATCTCTTACTACCAAATACCATGAATGGTTGGAGGAGCACCAACAAGAAACTGAGAGGCTGAAAGAGCAAGTTTGCTGCGAGTTTAATGCGTTAGAAGATCCAATACATAAGCTGGAGCTTATAGATTGGATTAATAAACTTGCTCTTTCCCATCACTTCGAGGAAGAAATAATCAAGTCCTTAAAGGAGATAGCATGCGCCGCTACTAATTCTATGGGAGCTGATTTATACTCTGCTGCATTGTGTTTTAGAATTCTAAGGCATCATGGCTATCATGTTCCCCAAGATGGAATTTTGCAGCTATTAGATGGAGAG…	TAAAAATCTACATAGTACTATAAATACCTCCGAGGAATGTAATTTAATACATCATAACAAGGCATACTAATTAGCAACAGATTCCCCCTGAAACCAAATGGAGATTGATTCTGCAACTGCAAGCCTTCCCAGGAGGACAGCCAATTACAAACCCAACATATGGAACTATGACTTCTTACAATCTCTTACTACCAAATACCATGAATGGTTGGAGGAGCACCAACAAGAAACTGAGAGGCTGAAAGAGCAAGTTTGCTGCGAGTTTAATGCGTTAGAAGATCCAATACATAAGCTGGAGCTTATAGATTGGATTAATAAACTTGCTCTTTCCCATCACTTCGAGGAAGAAATAATCAAGTCCTTAAAGGAGATAGCATGCGCCGCTACTAATTCTATGGG…	MEIDSATASLPRRTANYKPNIWNYDFLQSLTTKYHEWLEEHQQETERLKEQVCCEFNALEDPIHKLELIDWINKLALSHHFEEEIIKSLKEIACAATNSMGADLYSAALCFRILRHHGYHVPQDGILQLLDGEEKWHEKVRVEIFEACDLGVEDESLFDRAKVLFAWKNGDKVRNWHRSVGWFSIRRYIHENDMSVLHRLARLSFNTIQVQHQKELKDIISRWWGNLKLLEVLTFSRDRVVESFLWSVGVAYEPQYGSLRKWLTKAILLVLIIDDVYDIYGSMHELHQFTTAVERWDPSEIAQLPEAIKKCFWMLYDTTNDIDVEIQKEKGWNSSFLPHLKKVWVGFCKALLVEAKWYKMGESPSLTEYLDNGWISSSGPLLSLHVLMGVGLHMPQTML…	529	0.084	0.271	0.06	0.794	_	3	-
PRVU_c29609_g1_i1_len_1853	SmKSL	TPS-e	76.73	99.33	593	132	1	1	592	22	609	0	953.74	MSLTFNAGVVRFSSHRVRSTKDCFTVYGFPMIANKAAFAVKCSLTPTDLMGRVEEKFKGKNGNSLAASTTVESADIPSNLCIIDTLQRLGVDRYFQTEINAILEDTYRLWERKDKDIYSDATTHAMAFRLLRVKGYEVSSEELAPYADQECVNVQTADVATVIELYRAAQVRISEEESSLKKLHAWTTTFLKYQLQSNSIPEKKLHKLVEYYLKNYHGMLDRMGVRMDLDLFDISHYRTLQASDRFSSLRNEDFLEFARQDFNICQAKHQKELQQLQRWYADCRLDTLKFGRDVVRVANFLTSAIFGEPELSDVRLIFAKHIVLVTRIDDFFDHGGSKEDSYKILELVEEWKEKPSGEYGCEEVEILFTAVYSTVNELAEMAHVEQGRSVKEFLVKLWV…	TCGCCTATAGAGCCACCACTGCCGCCGCTGCTCCGCCATCATCCACCGCCGCAGGAACGAGAAATGTCACTCACTTTCAACGCTGGAGTCGTCCGTTTCTCCAGCCACCGCGTTCGGAGCACGAAAGATTGCTTTACAGTTTACGGATTTCCGATGATTGCAAATAAGGCAGCTTTCGCAGTTAAATGCAGCCTTACTCCAACCGATTTGATGGGGAGAGTAGAGGAGAAGTTCAAGGGCAAAAATGGTAATTCACTAGCAGCCTCGACGACGGTTGAATCCGCGGATATACCCTCGAACCTGTGTATAATCGACACCCTCCAAAGATTGGGAGTCGACCGATACTTTCAAACTGAAATCAATGCCATTCTAGAGGACACTTACAGATTATGGGAACGA…	TTCGCCTATAGAGCCACCACTGCCGCCGCTGCTCCGCCATCATCCACCGCCGCAGGAACGAGAAATGTCACTCACTTTCAACGCTGGAGTCGTCCGTTTCTCCAGCCACCGCGTTCGGAGCACGAAAGATTGCTTTACAGTTTACGGATTTCCGATGATTGCAAATAAGGCAGCTTTCGCAGTTAAATGCAGCCTTACTCCAACCGATTTGATGGGGAGAGTAGAGGAGAAGTTCAAGGGCAAAAATGGTAATTCACTAGCAGCCTCGACGACGGTTGAATCCGCGGATATACCCTCGAACCTGTGTATAATCGACACCCTCCAAAGATTGGGAGTCGACCGATACTTTCAAACTGAAATCAATGCCATTCTAGAGGACACTTACAGATTATGGGAACG…	SPIEPPLPPLLRHHPPPQEREMSLTFNAGVVRFSSHRVRSTKDCFTVYGFPMIANKAAFAVKCSLTPTDLMGRVEEKFKGKNGNSLAASTTVESADIPSNLCIIDTLQRLGVDRYFQTEINAILEDTYRLWERKDKDIYSDATTHAMAFRLLRVKGYEVSSEELAPYADQECVNVQTADVATVIELYRAAQVRISEEESSLKKLHAWTTTFLKYQLQSNSIPEKKLHKLVEYYLKNYHGMLDRMGVRMDLDLFDISHYRTLQASDRFSSLRNEDFLEFARQDFNICQAKHQKELQQLQRWYADCRLDTLKFGRDVVRVANFLTSAIFGEPELSDVRLIFAKHIVLVTRIDDFFDHGGSKEDSYKILELVEEWKEKPSGEYGCEEVEILFTAVYSTVNEL…	614	0.738	0.102	0.024	0.242	C	3	62

## Sheet: additional_sequence
Sequence for the 5' end of PvTPS4
>pvu_PVURT1PC_Trinity--comp4822_c0_seq1
GATGTTGTCTGAGCAAACGAAATCCAAGTGTTGTAGTGAACAAATCGTAGTCTTGAAGTGTTTGTTGATTGATTTGTTGGAGGATATGTTCGATCTCTGTCTCGAAATGGTAAGCCAATCCCAAACGCTCAAGGGTGTCGATTAAGATCATTTGTTTGCGAGGGCTTGCTGCAGCCGTTAACAATATGCATCTTGCTTCTTTCTTCAGTTCTTCGATTGCTTCTTCGTACTTTTGTTGTTCCTGTTCTTTAAAAGAAGAGGTGGAGAATGTATCAGCCCAAATGCTGGGAACATAATCGGTTACAGGTGGCCTTGAATTCCTCAGGCAACTTACACTGCTCTCTTCACCCATTCTGTGTGTGGGTGTTATGACTTGTGATGTTGTGAAATTGGAGTGTT…
