# Supplementary material for: Promiscuous terpene synthases from Prunella vulgaris highlight the importance of substrate and compartment switching in terpene synthase evolution
Source: New Phytol. 2019 Apr 8;223(1):323–35. doi: 10.1111/nph.15778 (PMC6593445; doi:10.1111/nph.15778)
Supplement: Supplementary file 4 [file NPH-223-323-s004.xlsx]

## Sheet: Cover Sheet
New Phytologist Supporting Information
Article title: Promiscuous terpene synthases from Prunella vulgaris highlight the importance of substrate and compartment switching in terpene synthase evolution
Authors: Sean R. Johnson, Wajid Waheed Bhat, Radin Sadre, Garret P. Miller, Alekzander Sky Garcia and Björn Hamberger
Article acceptance date: 22 February 2019
Legend:
Sequences, alignment, and methods used to generate the phylogenetic tree (Fig. 3 of the main text).

## Sheet: sequences
Name	Species	Type	Accession	Reference	Protein sequence	Protein sequence with transit peptide removed	Notes
At5g44630	Arabidopsis thaliana	sesqui	Q4KSH9	Tholl, D., Chen, F., Petri, J., Gershenzon, J., and Pichersky, E. (2005). Two sesquiterpene synthases are responsible for the complex mixture of sesquiterpenes emitted from Arabidopsis flowers. The Plant Journal 42: 757–771.	MEALGNFDYESYTNFTKLPSSQWGDQFLKFSIADSDFDVLEREIEVLKPKVRENIFVSSSTDKDAMKKTILSIHFLDSLGLSYHFEKEIEESLKHAFEKIEDLIADENKLHTISTIFRVFRTYGYYMSSDVFKIFKGDDGKFKESLIEDVKGMLSFYEAVHFGTTTDHILDEALSFTLNHLESLATGRRASPPHISKLIQNALHIPQHRNIQALVAREYISFYEHEEDHDETLLKLAKLNFKFLQLHYFQELKTITMWWTKLDHTSNLPPNFRERTVETWFAALMMYFEPQFSLGRIMSAKLYLVITFLDDACDTYGSISEVESLADCLERWDPDYMENLQGHMKTAFKFVMYLFKEYEEILRSQGRSFVLEKMIEEFKIIARKNLELVKWARGGHVPS…
At5g23960	Arabidopsis thaliana	sesqui	Q84UU4	Chen, F., Tholl, D., D’Auria, J.C., Farooq, A., Pichersky, E., and Gershenzon, J. (2003). Biosynthesis and Emission of Terpenoid Volatiles from Arabidopsis Flowers. The Plant Cell 15: 481–494.	MGSEVNRPLADFPANIWEDPLTSFSKSDLGTETFKEKHSTLKEAVKEAFMSSKANPIENIKFIDALCRLGVSYHFEKDIVEQLDKSFDCLDFPQMVRQEGCDLYTVGIIFQVFRQFGFKLSADVFEKFKDENGKFKGHLVTDAYGMLSLYEAAQWGTHGEDIIDEALAFSRSHLEEISSRSSPHLAIRIKNALKHPYHKGISRIETRQYISYYEEEESCDPTLLEFAKIDFNLLQILHREELACVTRWHHEMEFKSKVTYTRHRITEAYLWSLGTYFEPQYSQARVITTMALILFTALDDMYDAYGTMEELELFTDAMDEWLPVVPDEIPIPDSMKFIYNVTVEFYDKLDEELEKEGRSGCGFHLKKSLQKTANGYMQEAKWLKKDYIATFDEYKENAI…
AaQHS1	Artemisia annua	sesqui	Q8SA63	Cai, Y., Jia, J.-W., Crock, J., Lin, Z.-X., Chen, X.-Y., and Croteau, R. (2002). A cDNA clone for beta-caryophyllene synthase from Artemisia annua. Phytochemistry 61: 523–529.	MSVKEEKVIRPIVHFPPSVWADQFLIFDDKQAEQANVEQVVNELREDVRKDLvssLDVQTEHTNLLKLIDAIQRLGIAYHFEEEIEQALQHIYDTYGDdwkgRSPSLWFRILRQQGFYVSCDIFKNYKKEDGSFKESLTNDVEGLLELYEATYLRVQGEGVLDDALVFTRTCLEKIAKDLvhtNPTLSTYIQEALKQPLHKRLTRLEALRYIPMYEQQASHNESLLKLAKLGFNLLQSLHRKELSEVSRWWKGLDVPNNLPYARDRMVECYFWALGVYFEPKYSQARIFLAKVISLATVLDDTYDAYGTYEELKIFTEAIQRWSITCIDMLPEYLKLLYQGVLDIYIEMEEIMGKEGKAHHLSYAKESMKEFIRSYMMEAKWANEGYVPTAEEHMSVAF…
GaCAD1-A	Gossypium arboreum	sesqui	Q43714	Chen, X.-Y., Wang, M., Chen, Y., Davisson, V.J., and Heinstein, P. (1996). Cloning and Heterologous Expression of a Second (+)-δ-Cadinene Synthase from Gossypium arboreum. J. Nat. Prod. 59: 944–951.	MASQASQVLASPHPAISSENRPKADFHPGIWGDMFIICPDTDIDAATELQYEELKAQVRKMIMEPVDDSNQKLPFIDAVQRLGVSYHFEKEIEDELENIYRDTNNNDADTDLYTTALRFRLLREHGFDISCDAFNKFKDEAGNFKASLTSDVQGLLELYEASYMRVHGEDILDEAISFTTAQLTLALPTLHHPLSEQVGHALKQSIRRGLPRVEARNFISIYQDLESHNKSLLQFAKIDFNLLQLLHRKELSEICRWWKDLDFTRKLPFARDRVVEGYFWIMGVYFEPQYSLGRKMLTKVIAMASIVDDTYDSYATYDELIPYTNAIERWDIKCMNQLPNYMKISYKALLNVYEEMEQLLANQGRQYRVEYAKKAMIRLVQAYLLEAKWTHQNYKPTFE…
NtEAS3	Nicotiana tabacum	sesqui	Q40577	Facchini, P.J. and Chappell, J. (1992). Gene family for an elicitor-induced sesquiterpene cyclase in tobacco. Proc Natl Acad Sci U S A 89: 11088–11092.	MASAAVANYEEEIVRPVADFSPSLWGDQFLSFSIKNQVAEKYAKEIEALKEQTRNMLLATGMKLADTLNLIDTIERLGISYHFEKEIDDILDQIYNQNSNCNDLCTSALQFRLLRQHGFNISPEIFSKFQDENGKFKESLASDVLGLLNLYEASHVRTHADDILEDALAFSTIHLESAAPHLKSPLREQVTHALEQCLHKGVPRVETRFFISSIYDKEQSKNNVLLRFAKLDFNLLQMLHKQELAQVSRWWKDLDFVTTLPYARDRVVECYFWALGVYFEPQYSQARVMLVKTISMISIVDDTFDAYGTVKELEAYTDAIQRWDINEIDRLPDYMKISYKAILDLYKDYEKELSSAGRSHIVCHAIERMKEVVRNYNVESTWFIEGYTPPVSEYLSNAL…
MpTspa11	Mentha x piperita	sesqui	O48935	Crock, J., Wildung, M., and Croteau, R. (1997). Isolation and bacterial expression of a sesquiterpene synthase cDNA clone from peppermint (Mentha x piperita, L.) that produces the aphid alarm pheromone (E)-β-farnesene. PNAS 94: 12833–12838.	MATNGVVISCLREVRPPMTKHAPSMWTDTFSNFSLDDKEQQKCSETIEALKQEARGMLMAATTPLQQMTLIDTLERLGLSFHFETEIEYKIELINAAEDDGFDLFATALRFRLLRQHQRHVSCDVFDKFIDKDGKFEESLSNNVEGLLSLYEAAHVGFREERILQEAVNFTRHHLEGAELDQSPLLIREKVKRALEHPLHRDFPIVYARLFISIYEKDDSRDELLLKLSKVNFKFMQNLYKEELSQLSRWWNTWNLKSKLPYARDRVVEAYVWGVGYHYEPQYSYVRMGLAKGVLICGIMDDTYDNYATLNEAQLFTQVLDKWDRDEAERLPEYMKIVYRFILSIYENYERDAAKLGKSFAAPYFKETVKQLARAFNEEQKWVMERQLPSFQDYVKNSE…
SsTPS10	Sapium sebiferum	di	D3JYA1	Kirby, J., Nishimoto, M., Park, J.G., Withers, S.T., Nowroozi, F., Behrendt, D., Rutledge, E.J.G., Fortman, J.L., Johnson, H.E., Anderson, J.V., and Keasling, J.D. (2010). Cloning of casbene and neocembrene synthases from Euphorbiaceae plants and expression in Saccharomyces cerevisiae. Phytochemistry 71: 1466–1473.	MALSPAVLQSKFHNQNLLPFLNKVPSTNLGCDGFPFSFKAKSSTYKAPQACLESKSPQEVRPLANFPPSLWGNRFSSININHSEFETYDTQVKLLTPKIRNMLVTSTSDVMDKIILIDTLCRLGVSYHFEDVIEEELNQIFNKQPHFLDENEYDLYTVSLAFRAFRQHGFKMSCDVFNKFKDSDGKFKSSLLSDVKGMLSLYEATHLSLPGEDILDQALAFTKQYLESSAVESFPNLGSHIINALEQPFHNGVPRLEARKFIDFYEAGESPNQTLLEFAKLDYNRVQLLHQQELNHFSKRWKELNIASEIPYARDRMAEIFFWAVATYYEPHYAHVRMIIAKVVLLISLVDDTIDAYATIDETHRLAAAIERWDMSCVDELPDYMKIIYKLLLDTFNEF…	LESKSPQEVRPLANFPPSLWGNRFSSININHSEFETYDTQVKLLTPKIRNMLVTSTSDVMDKIILIDTLCRLGVSYHFEDVIEEELNQIFNKQPHFLDENEYDLYTVSLAFRAFRQHGFKMSCDVFNKFKDSDGKFKSSLLSDVKGMLSLYEATHLSLPGEDILDQALAFTKQYLESSAVESFPNLGSHIINALEQPFHNGVPRLEARKFIDFYEAGESPNQTLLEFAKLDYNRVQLLHQQELNHFSKRWKELNIASEIPYARDRMAEIFFWAVATYYEPHYAHVRMIIAKVVLLISLVDDTIDAYATIDETHRLAAAIERWDMSCVDELPDYMKIIYKLLLDTFNEFENDLKERKESYSVKFGREAFQELVRGYYLEALWRDEGKVPSFDEYIYNGSM…	predicted TP length: 51
RcCS	Ricinus communis	di	P59287	Mau, C.J. and West, C.A. (1994). Cloning of casbene synthase cDNA: evidence for conserved structural features among terpenoid cyclases in plants. PNAS 91: 8497–8501.	MALPSAAMQSNPEKLNLFHRLSSLPTTSLEYGNNRFPFFSSSAKSHFKKPTQACLSSTTHQEVRPLAYFPPTVWGNRFASLTFNPSEFESYDERVIVLKKKVKDILISSTSDSVETVILIDLLCRLGVSYHFENDIEELLSKIFNSQPDLVDEKECDLYTAAIVFRVFRQHGFKMSSDVFSKFKDSDGKFKESLRGDAKGMLSLFEASHLSVHGEDILEEAFAFTKDYLQSSAVELFPNLKRHITNALEQPFHSGVPRLEARKFIDLYEADIECRNETLLEFAKLDYNRVQLLHQQELCQFSKWWKDLNLASDIPYARDRMAEIFFWAVAMYFEPDYAHTRMIIAKVVLLISLIDDTIDAYATMEETHILAEAVARWDMSCLEKLPDYMKVIYKLLLNT…	STTHQEVRPLAYFPPTVWGNRFASLTFNPSEFESYDERVIVLKKKVKDILISSTSDSVETVILIDLLCRLGVSYHFENDIEELLSKIFNSQPDLVDEKECDLYTAAIVFRVFRQHGFKMSSDVFSKFKDSDGKFKESLRGDAKGMLSLFEASHLSVHGEDILEEAFAFTKDYLQSSAVELFPNLKRHITNALEQPFHSGVPRLEARKFIDLYEADIECRNETLLEFAKLDYNRVQLLHQQELCQFSKWWKDLNLASDIPYARDRMAEIFFWAVAMYFEPDYAHTRMIIAKVVLLISLIDDTIDAYATMEETHILAEAVARWDMSCLEKLPDYMKVIYKLLLNTFSEFEKELTAEGKSYSVKYGREAFQELVRGYYLEAVWRDEGKIPSFDDYLYNGSMT…	predicted TP length: 56
NsCBTS2a	Nicotiana sylvestris	di	D9J0D3	Ennajdaoui, H., Vachon, G., Giacalone, C., Besse, I., Sallaud, C., Herzog, M., and Tissier, A. (2010). Trichome specific expression of the tobacco (Nicotiana sylvestris) cembratrien-ol synthase genes is controlled by both activating and repressing cis-regions. Plant Mol Biol 73: 673–685.	MSQSISPLICSHFAKFQSNIWRCNTSQLRVIHSSYASFGGRRKERVRRMNRAMDLSSSSRHLADFPSTIWGDHFLSYNSEITEITTQEKNEHEMLKEIVRKMLVETPDNSTQKLVLIDTIQRLGLAYHFNDEIENSIQNIFNLSQNSEDDDEHNLYVAALRFRLARQQGYYMSSDVFKQFTNHDGKFKENHTNDVQGLLSLYEAAHMRVHDEEILEEALIFTTTHLESVIPNLSNSLKVQVTEALSHPIRKAIPRVGARKYIHIYENIGTHNDLLLKFAKLDFNMLQKLHRKELNELTSWWKDLDRANKFPYAKDRLVEAYFWTVGIYFEPQYSRSRSLVTKVVKMNSIIDDTYDAYATFDELVLFTDAIQRWDEGAMDLLPTYLRPIYQGLLDVFNEM…	AMDLSSSSRHLADFPSTIWGDHFLSYNSEITEITTQEKNEHEMLKEIVRKMLVETPDNSTQKLVLIDTIQRLGLAYHFNDEIENSIQNIFNLSQNSEDDDEHNLYVAALRFRLARQQGYYMSSDVFKQFTNHDGKFKENHTNDVQGLLSLYEAAHMRVHDEEILEEALIFTTTHLESVIPNLSNSLKVQVTEALSHPIRKAIPRVGARKYIHIYENIGTHNDLLLKFAKLDFNMLQKLHRKELNELTSWWKDLDRANKFPYAKDRLVEAYFWTVGIYFEPQYSRSRSLVTKVVKMNSIIDDTYDAYATFDELVLFTDAIQRWDEGAMDLLPTYLRPIYQGLLDVFNEMEEVLAKEGKADHIYYAKKEMKKVAEVYFKEAEWLNANYIPKCEEYMKNGLV…	predicted TP length: 51
AtTPS08	Arabidopsis thaliana	di	O65435	Vaughan, M.M., Wang, Q., Webster, F.X., Kiemle, D., Hong, Y.J., Tantillo, D.J., Coates, R.M., Wray, A.T., Askew, W., O’Donnell, C., Tokuhisa, J.G., and Tholl, D. (2013). Formation of the Unusual Semivolatile Diterpene Rhizathalene by the Arabidopsis Class I Terpene Synthase TPS08 in the Root Stele Is Involved in Defense against Belowground Herbivory. The Plant Cell 25: 1108–1125.	MEAIKTFSPKFGFQISLSPRTHLTPVRFPPTACPVKPANLVRLKATRALIRDPQESNRKFQKFPPSEWTNRFDSVSVDASEMDALRKEIDKIIPNVKKELMSSQGIESTKKKILMVYLLVSLGLAYHFEDEIEECLKEGFETIEEMMAGEDNLYTISIIFLVLRTYGHHMSSDIFQKFKGNDGNFKGCISGDAKGLLALYEAAQLRTTTEYIMEEALSFTSSNLELLAADGRCPPHLSKHIRNALGLSQHKQMEVLVAVEYISFYEQEKDHDKILLKFAKLNFKLMQLHYLEELKVVTKWYKEHDFASNLPPYFKYVIVENHFFAITMYFEPKFSQKRIMLAKYFTVLVLLDDTCDRYASLSEAESLTNSLERWAPDDAMDKQPHYLKFVFKFIMGCFE…	LKATRALIRDPQESNRKFQKFPPSEWTNRFDSVSVDASEMDALRKEIDKIIPNVKKELMSSQGIESTKKKILMVYLLVSLGLAYHFEDEIEECLKEGFETIEEMMAGEDNLYTISIIFLVLRTYGHHMSSDIFQKFKGNDGNFKGCISGDAKGLLALYEAAQLRTTTEYIMEEALSFTSSNLELLAADGRCPPHLSKHIRNALGLSQHKQMEVLVAVEYISFYEQEKDHDKILLKFAKLNFKLMQLHYLEELKVVTKWYKEHDFASNLPPYFKYVIVENHFFAITMYFEPKFSQKRIMLAKYFTVLVLLDDTCDRYASLSEAESLTNSLERWAPDDAMDKQPHYLKFVFKFIMGCFEEFERELASEGRSYSVKATLEEFKTIVKANFDFAKLAHTGHVP…	predicted TP length: 42
AtTPS20c	Arabidopsis thaliana	di	A0A178U9Y5	Wang, Q., Jia, M., Huh, J.-H., Muchlinski, A., Peters, R.J., and Tholl, D. (2016). Identification of a Dolabellane Type Diterpene Synthase and other Root-Expressed Diterpene Synthases in Arabidopsis. Front. Plant Sci. 7: 1761.	MEAITKNGSLSQTLVHCGPKSLSSFIPVRCLRFSKNPFPKKLVVTRARTSINSDHEAANRPLFQFPPSLLDDRFLSISANQSEIDSLGRDIEALKAKVSEKLVCMDVKERIHLIHLLVSLGVAYHFEKQIEEFLKVDFENVEDMNLGEEDMYSISVIFRVFRLYRHKLSSDVFNRFKEENGDFKKCLLDDVRGMLSFYEASYFGTNTEEILDEAMGFTRKHLELFVGGSNEEHLSGHIKNVLYLSQQENAEVVMSREYIQFYEQETHHDETLLKFAKINFKFMQLHYVQELQTIVKWWKELDLESKIPNYYRVRAVECLYWAMAVYMEPQYSVARIILSKSLVLWTIIDDLYDAYCTLPEAIAFTENMERWETDAKDMPDHMKVLMRSFIDLHEDFKRE…	SDHEAANRPLFQFPPSLLDDRFLSISANQSEIDSLGRDIEALKAKVSEKLVCMDVKERIHLIHLLVSLGVAYHFEKQIEEFLKVDFENVEDMNLGEEDMYSISVIFRVFRLYRHKLSSDVFNRFKEENGDFKKCLLDDVRGMLSFYEASYFGTNTEEILDEAMGFTRKHLELFVGGSNEEHLSGHIKNVLYLSQQENAEVVMSREYIQFYEQETHHDETLLKFAKINFKFMQLHYVQELQTIVKWWKELDLESKIPNYYRVRAVECLYWAMAVYMEPQYSVARIILSKSLVLWTIIDDLYDAYCTLPEAIAFTENMERWETDAKDMPDHMKVLMRSFIDLHEDFKREVILEGRLYSVEYGIDECKRLFREDLKLSKWARTGYIPNYDEYMEVGIVTAGI…	also has some sesquiterpene synthase activity. predicted TP length: 52
OsTPS3	Oryza sativa	sesqui	DQ872158	Cheng, A.-X., Xiang, C.-Y., Li, J.-X., Yang, C.-Q., Hu, W.-L., Wang, L.-J., Lou, Y.-G., and Chen, X.-Y. (2007). The rice (E)-β-caryophyllene synthase (OsTPS3) accounts for the major inducible volatile sesquiterpenes. Phytochemistry 68: 1632–1641.	MATSVPSVLLLPVPTCTDMLVSPVEGGDLLHCKPHFDHHPNVWGDYFLTFSPCTPSMLLNMKRKAHVSEEQVRRMILECSSGPNLHVKLELVDTLERLCIDYHYEKEIENVLRRVHEEEDDTDNHYDLHTTALRFYLLRKHGYYASPDVFQRFRDEEGNFTRDDNNNGTRSMLSLYNAAHLRIHGEEILDDAIVFTRNYLQSVVKHLQSPMADEVCSALRTPLFRRPRRVEARHYISVYDKLPTRNETILEFAKLDFGILQSLYCEELNILTMWWKELQLQDHLSFARDRMVEMHFWMLGVLFEPQYSYGRTMLTKLFIFVSIFDDIYDNYSTLEESKLFTEAIERWDEEAAEELPGYMKFFYKKVLTTMKSIETDLKLQGNKHVDYVKNLLIDATRCF…		Outgroup
PvTPS2	Prunella vulgaris	new	Genbank: MH926014	this work	MSSLTNLYSSIMTISTTKKVAVAHRLRTFNGHGRTVRRRTTRRLVFRPSAVMVDHATEVRQVKTPYDPVSMWGNMFSTFSLDHQLQQKYSEEIEELKKNVRSTLMAATSTRLLMFIDNLERLGLAYHFETEIEDKLKQVYDSLEKEGEDNDLFTTALRFRLLRQHRYQVSCDVFEQYFEEGKRVKESHCSDVEGLLSLYEAAYVGIPNEKILDEAMTITTRQLTLMLPRLESTILKEKVEHGLKFPVQRTNTIFSLRYYVEIYENDESRDALVLRLAKLNFNFMQNIYRSELSEATAWWNEYNLASEVPYIRDRMVECYVSGVTYRFEPQYSQIRMMVTKYYILGSVLDDTYDTYATPQEIDLMTQAMESWNTQETEKLPEYLKLVLKAFMRFTEEFAC…	AVMVDHATEVRQVKTPYDPVSMWGNMFSTFSLDHQLQQKYSEEIEELKKNVRSTLMAATSTRLLMFIDNLERLGLAYHFETEIEDKLKQVYDSLEKEGEDNDLFTTALRFRLLRQHRYQVSCDVFEQYFEEGKRVKESHCSDVEGLLSLYEAAYVGIPNEKILDEAMTITTRQLTLMLPRLESTILKEKVEHGLKFPVQRTNTIFSLRYYVEIYENDESRDALVLRLAKLNFNFMQNIYRSELSEATAWWNEYNLASEVPYIRDRMVECYVSGVTYRFEPQYSQIRMMVTKYYILGSVLDDTYDTYATPQEIDLMTQAMESWNTQETEKLPEYLKLVLKAFMRFTEEFACEAEKQGKSYVVPYVIEQMKEVGRRYAEAQEWTRAQESPTFQEYLANGRV…	predicted TP length: 49
PvHVS	Prunella vulgaris	new	Genbank: MH926015	this work	MSSLSIPFSSAICTSSIPKISTGHHRRTARMPAHDTSRLVFRPSAVMVEGSPMTTSSNGKEVQRLITTFKPSMWKDIFSTFSFDNQVQEKYLKEIEELKKEVRSTLMSATHRKLFDLIDNLERMGIAYHFETEIEDKLKQAHASLEEEDDYDLFTTALRFRLLRQHRYHVSCDPFAKFVDQDNKLKESLSSDVEGLLSLFEASHLRIHNEDVLDEAIVFTTHHLNRMMPQLESPLKEEVKHALRYPLHKCLGILSLRFHIDRYENDKSRDEVVLRLGQVNFNYMQNIYMNELYEITTWWNKLQMTSKVPYFRDRLVECYMWGLAYHFEPEYAPVRVLITKYYMTATTVDDTYDNYATLEEIELFTQAIDRWSEDEIDQLPDEYLKIVYKGLMNFTEEFR…	AVMVEGSPMTTSSNGKEVQRLITTFKPSMWKDIFSTFSFDNQVQEKYLKEIEELKKEVRSTLMSATHRKLFDLIDNLERMGIAYHFETEIEDKLKQAHASLEEEDDYDLFTTALRFRLLRQHRYHVSCDPFAKFVDQDNKLKESLSSDVEGLLSLFEASHLRIHNEDVLDEAIVFTTHHLNRMMPQLESPLKEEVKHALRYPLHKCLGILSLRFHIDRYENDKSRDEVVLRLGQVNFNYMQNIYMNELYEITTWWNKLQMTSKVPYFRDRLVECYMWGLAYHFEPEYAPVRVLITKYYMTATTVDDTYDNYATLEEIELFTQAIDRWSEDEIDQLPDEYLKIVYKGLMNFTEEFRRDAEERGKGYVIPYFIEETKRATQGYANEQRWIMKREMPSFEEY…	predicted TP length: 44
PvTPS4	Prunella vulgaris	new	Genbank: MH926016	this work	MGEESSVSCLRNSRPPVTDYVPSIWADTFSTSSFKEQEQQKYEEAIEELKKEARCILLTAAASPRKQMILIDTLERLGLAYHFETEIEHILQQINQQTLQDYDLFTTTLGFRLLRQHRHHVSCSVFDKFLDQDAKFKESLLLSSDTESVLSLYDAAHVRFRHENLLKEAAVSTKQYLRGIEAELLDSSLKEKVNRALKHPLHRDVPIFYARFFISIYEKDLSRNELLLKLAKLNFNFLQNLYKEELFQLTGWWNKFDVKSKLTYARDRLVEAYLWGVAYHYEPQYYNVRIGLVKGIQITGIMDDTYDNYATLNEAQIFTQTLDRWNANEVDGLPDYMKIVYDFILSIYEDYKCSASKHEKGFSVPYFKEAVQELSSAYNQELEWVTERNMPSFIEYARN…
PvTPS5	Prunella vulgaris	new	Genbank: MH926017	this work	MAAAGIVSAAVPTNIRQLRPPILKYKPSMWGDTFATFSLDHQLQEKYSKEIETLKKEVKSMLMAATSTQLMVLIDKLERLGLSYHFEAEIEDKLKQVYDLEEEVADHDLFTTALRFRLLRQHQYHVSCDVFDKFVSKDGKWDLEISLSRDDIEGVLSLYEAAHVRIRDEKVLDEAAAFTIHRLKHVLPQLESAIKEKVELALQHPIHKSLPLLNFRSYINIYEGEGLTNESVVKLSKFNFNFLQNIYRKELAELTSWWNKYELKSKLPYARDRLVECYIWGAALRYEPQFAYLRAIVAKTMQLVSIMDDTYDNYGTLEEDDLLTDILEKWNLDEIDVLPDFMKIVYRFIMSVYEDFEREAEQQGKSFAAPYYSESLKELSRAYNKEQKWIMERKMPPFE…
PcGAS	Pogostemon cablin	sesqui	Q49SP5	Deguerry, F., Pastore, L., Wu, S., Clark, A., Chappell, J., and Schalk, M. (2006). The diverse sesquiterpene profile of patchouli, Pogostemon cablin, is correlated with a limited number of sesquiterpene synthases. Archives of Biochemistry and Biophysics 454: 123–136.	MAVQISETVRPFANFSPNPSLWGDQFINHKSKTQQISRIYLEEIEGLKNEVKCMLTSTPEGKMADTVNLIDTLERLGVSYHFEKEIEEKMKHLFNLIKADNYKDHEGCDLYTDALHFRLFRQHGYPISSGIFNKWMDGNGKFKESIKSDAKGLLSLYEACCLRTHGDTLLDEALVFATASLKSMAANLASPLRKQVEHALFQHLHFGIPRVEARHFITFYEEEEHKNEMLLRFAKLDFNALQALHKEELSEISKWWKDLDLISKLPYARDRVVESYFWAVGVYYQPKYSRARIMLTKTIAMTAILDDTYDSYGTLEELDVLTKAIERWDIKEINGLPEYIKGFYKQVLKLYQQLEEELAKEGRSYAVYYAIEACKELARSYAVEAKWFKKGYLPGFEEY…
PcPS	Pogostemon cablin	sesqui	Q49SP3	Deguerry, F., Pastore, L., Wu, S., Clark, A., Chappell, J., and Schalk, M. (2006). The diverse sesquiterpene profile of patchouli, Pogostemon cablin, is correlated with a limited number of sesquiterpene synthases. Archives of Biochemistry and Biophysics 454: 123–136.	MELYAQSVGVGAASRPLANFHPCVWGDKFIVYNPQSCQAGEREEAEELKVELKRELKEASDNYMRQLKMVDAIQRLGIDYLFVEDVDEALKNLFEMFDAFCKNNHDMHATALSFRLLRQHGYRVSCEVFEKFKDGKDGFKVPNEDGAVAVLEFFEATHLRVHGEDVLDNAFDFTRNYLESVYATLNDPTAKQVHNALNEFSFRRGLPRVEARKYISIYEQYASHHKGLLKLAKLDFNLVQALHRRELSEDSRWWKTLQVPTKLSFVRDRLVESYFWASGSYFEPNYSVARMILAKGLAVLSLMDDVYDAYGTFEELQMFTDAIERWDASCLDKLPDYMKIVYKALLDVFEEVDEELIKLGAPYRAYYGKEAMKYAARAYMEEAQWREQKHKPTTKEYMK…
ObGDS	Ocimum basilicum	sesqui	Q5SBP6	Iijima, Y., Davidovich-Rikanati, R., Fridman, E., Gang, D.R., Bar, E., Lewinsohn, E., and Pichersky, E. (2004). The biochemical and molecular basis for the divergent patterns in the biosynthesis of terpenes and phenylpropenes in the peltate glands of three cultivars of basil. Plant physiology 136: 3724–3736.	MTNMFASAAPISTNNTTVEDMRRSVTYHPSVWKDHFLDYASGITEVEMEQLQKQKERIKTLLAQTLDDFVLKIELIDAIQRLGVGYHFEKEINHSLRQIYDTFQISSKDNDIRVVALRFRLLRQHGYPVPSDVFKKFIDNQGRLDESVMNNVEGMLSLYEASNYGMEGEDILDKALEISTSHLEPLASRSRRINEALEMPISKTLVRLGARKFISIYEEDESRDEDLLKFAKLDFNILQKIHQEELTHIARWWKELDLGNKLPFARDRVVECYFWILGVYFEPQYNIARRFMTKVIAMTSIIDDIYDVHGTLEELQRFTDAIRSWDIRAIDELPPYMRLCYEALLGMYAEMENEMVKQNQSYRIEYARQEMIKLVTTYMEEAKWCYSKYIPNMDEYMKL…
LaGDS	Lavandula angustifolia	sesqui	U3LVL5	Jullien, F., Moja, S., Bony, A., Legrand, S., Petit, C., Benabdelkader, T., Poirot, K., Fiorucci, S., Guitton, Y., Nicolè, F., Baudino, S., and Magnard, J.-L. (2014). Isolation and functional characterization of a τ-cadinol synthase, a new sesquiterpene synthase from Lavandula angustifolia. Plant Mol Biol 84: 227–241.	MEIHSSVVPAITNVKSLDEIRRSAKFHPTVWGDYFLAYNSDNTEITAAEHEEHAKQKEMVKKLLTLAPNDPTDKMQLIDAIQRLGLQYHFEKEIQEILQSIHANFKADKDLHTVALRFRLLRQHGYNVACDVFNNFLNKEGDFMESITNDFEGLLSLYEAAYLGTHGEEILDKAIEFCSFHLQSSLPQISNVSLSKRVEEALYIPTHKSLTRFGARKFIPIYEEDESHKKVLLNLAKLDFNIVQKIHQKELSDLTRWWTKLEVPKNMPYSRDRLVELFFWIVGVYFEPQFTTARRILVKAISMASLIDDTYEHATLDELKVLTDVIERWDTNAVIKDWPPYTQMCYKYLFDTYAEIEDEVEERESYRVQYAKKEMQKLVRAYFDEAKWLYKNYLPTWEE…
RcSeTPS5	Ricinus communis	sesqui	B9SBU9	Xie, X., Kirby, J., and Keasling, J.D. (2012). Functional characterization of four sesquiterpene synthases from Ricinus communis (Castor bean). Phytochemistry 78: 20–28.	MATEGLLSAETDQDVARFLANFPPTEWGYSFASLLPQDSEFESHTKELDLVKEKVKDMLMQSRKELTENIEFVNCLCRLGVSYHFESEIIEQLSHIFISLPKILEENDYSLYILTLLFRVLRQHGYKMPCDVFNKFKDSNGEFKKCMTADVRGLLSLYEATFLSVHGEDILDEALAFTRQHLETLAEKSSPHLARHIRNALHLPFHHAPERLEILQYICFYEGEKSMNETLLKFAKLDFNRLQLLYRKELGLLSRWWKDINLTEKLPYTRDRIVEAYAWAAGIIIDPQFSRARLQFAKHLILISVMDDTYDSYGTFDELKHFTAALQRFTFEPTIELPEYMKFLYNILWNFFQETEKDETQGCACKTSFAREMLKELARSYFAEAEWYNDGVLPTFDEF…

## Sheet: alignment
>PvTPS2
----------------------AVMVDHATEVRQVKTPYDPVSMWGNMFSTFSLDH-QLQ
QKYSEEIEELKKNVRSTLMAAT------STRLLMFIDNLERLGLAYHFETEIEDKLKQVY
DSLEK----EGEDNDLFTTALRFRLLRQHRYQVSCDVFEQYFEEGKRVKESH---CSDVE
GLLSLYEAAYVGIPNEKILDEAMTITTRQLTLMLPRLE--STILKEKVEHGLK-FPVQRT
NTIFSLRYYVE-IYEND-ESRDALVLRLAKLNFNFMQNIYRSELSEATAWWNEYNLASEV
P-YIRDRMVECYVSGVTYRFEPQYSQIRMMVTKYYILGSVLDDTYDTYATPQEIDLMTQA
MESWNTQE-TE--KLP-EYLKLVLKAFMRFTEEFACEAEKQGKSYVVPYVIEQMKEVGRR
YAEAQEWTRAQE---SPTFQEYLANGRVTVLHYVLFPIIATFT-K-AATEETIHWLLDDS
SKLVTWSADINRLLDDLATHQRESKNGTV-LTPMDFYMKE-KGVSRQEAIIEVTKLLQET
WKEINA-EWVNCKT--VPKEICNDLVEISRLSEIYYKS-GEDCYTNPEKNLAPIMAAVLL
NPYQV
>PvHVS
-------------AVMVEGSPMTTSSNGKEVQRLITTF--KPSMWKDIFSTFSFDN-QVQ
EKYLKEIEELKKEVRSTLMSAT------HRKLFDLIDNLERMGIAYHFETEIEDKLKQAH
ASLEE-----EDDYDLFTTALRFRLLRQHRYHVSCDPFAKFVDQDNKLKESL---SSDVE
GLLSLFEASHLRIHNEDVLDEAIVFTTHHLNRMMPQLE--S-PLKEEVKHALR-YPLHKC
LGILSLRFHID-RYEND-KSRDEVVLRLGQVNFNYMQNIYMNELYEITTWWNKLQMTSKV
P-YFRDRLVECYMWGLAYHFEPEYAPVRVLITKYYMTATTVDDTYDNYATLEEIELFTQA
IDRWSEDE-ID--QLPDEYLKIVYKGLMNFTEEFRRDAEERGKGYVIPYFIEETKRATQG
YANEQRWIMKRE---MPSFEEYMVNSRVTSLMYVTYVAVVAVI-E-SATKETVDWALSDS
D-IFVYTNDIGRLIDDLATHRRERKDGTM-LTSMDYYMKE-YGGTMEEGEAAFRKLMEEK
WKLLNA-AWVDTINGKESKEIVVQVLDLARICGTLYGD-EEDGFTYPEKNFAPLVAALLM
NPIHI
>PvTPS4
-------------------MGEESSVSCLRNSRPPVTDY-VPSIWADTFSTSSFKE-QEQ
QKYEEAIEELKKEARCILLTAA---A-SPRKQMILIDTLERLGLAYHFETEIEHILQQIN
QQT-------LQDYDLFTTTLGFRLLRQHRHHVSCSVFDKFLDQDAKFKESLLLS-SDTE
SVLSLYDAAHVRFRHENLLKEAAVSTKQYLRGIEAELL--DSSLKEKVNRALK-HPLHRD
VPIFYARFFIS-IYEKD-LSRNELLLKLAKLNFNFLQNLYKEELFQLTGWWNKFDVKSKL
T-YARDRLVEAYLWGVAYHYEPQYYNVRIGLVKGIQITGIMDDTYDNYATLNEAQIFTQT
LDRWNANE-VD--GLP-DYMKIVYDFILSIYEDYKCSASKHEKGFSVPYFKEAVQELSSA
YNQELEWVTERN---MPSFIEYARNSEITSSLYMMFAVIIPGL-K-SLTPETIDWVKTEP
L-ITVSTAMIGRYMDDIGSQHRESKGGKV-LTAVDCYMKQ-YNVSKEETLSKFGELVEDA
WEDLNK-EWVETTSF-LPTEIAVQFLNYARMCDACYNSNDGDGYTDPAI-FKSNVVALFL
NPLLI
>PvTPS5
--------------MAAAGIVSAAVPTNIRQLRPPILKY-KPSMWGDTFATFSLDH-QLQ
EKYSKEIETLKKEVKSMLMAAT------STQLMVLIDKLERLGLSYHFEAEIEDKLKQVY
DLEEE-----VADHDLFTTALRFRLLRQHQYHVSCDVFDKFVSKDGKWDLEISLSRDDIE
GVLSLYEAAHVRIRDEKVLDEAAAFTIHRLKHVLPQLE---SAIKEKVELALQ-HPIHKS
LPLLNFRSYIN-IYEGE-GLTNESVVKLSKFNFNFLQNIYRKELAELTSWWNKYELKSKL
P-YARDRLVECYIWGAALRYEPQFAYLRAIVAKTMQLVSIMDDTYDNYGTLEEDDLLTDI
LEKWNLDE-ID--VLP-DFMKIVYRFIMSVYEDFEREAEQQGKSFAAPYYSESLKELSRA
YNKEQKWIMERK---MPPFEEYMTNSVFTSCIYPMFIAFVPGM-K-SVTEKEVQWLLSEP
K-IVISTAKMGRTLEDLGSHERENRDGEM-ETVVDCYMKD-KGVSKQRTIYEFEQLVENG
WKDVTA-EWAKENS--VCKEMVEHLLNYGRIAEITYNN-KEDGYTEPEKYLGPLAAALLL
NPLVI
>SsTPS10
-----------------------LESKSPQEVRPLANFP--PSLWGNRFSSININH-SEF
ETYDTQVKLLTPKIRNMLVTST---S-DVMDKIILIDTLCRLGVSYHFEDVIEEELNQIF
NK--QPHFLDENEYDLYTVSLAFRAFRQHGFKMSCDVFNKFKDSDGKFKSSL---LSDVK
GMLSLYEATHLSLPGEDILDQALAFTKQYLESSAVESF---PNLGSHIINALE-QPFHNG
VPRLEARKFID-FYEAG-ESPNQTLLEFAKLDYNRVQLLHQQELNHFSKRWKELNIASEI
P-YARDRMAEIFFWAVATYYEPHYAHVRMIIAKVVLLISLVDDTIDAYATIDETHRLAAA
IERWDMSC-VD--ELP-DYMKIIYKLLLDTFNEFENDLKERKESYSVKFGREAFQELVRG
YYLEALWRDEGK---VPSFDEYIYNGSMTTGLPLVTTVSYMGV-EKIKGTEEFEWLQTNP
K-LNHVSGAFIRLVNDLTFHKTEQERGHV-ASCIDCYVKQ-YGVSKEEAVKVLQKMATDC
WKEINE-EIMRPTQ--VSVDLLMRVVNLVRFTDVSYKY--GDGYTDSQ-QLKQFVKGLFV
DPIFI
>RcCS
-------------------------STTHQEVRPLAYFP--PTVWGNRFASLTFNP-SEF
ESYDERVIVLKKKVKDILISST---S-DSVETVILIDLLCRLGVSYHFENDIEELLSKIF
NS--QPDLVDEKECDLYTAAIVFRVFRQHGFKMSSDVFSKFKDSDGKFKESL---RGDAK
GMLSLFEASHLSVHGEDILEEAFAFTKDYLQSSAVELF---PNLKRHITNALE-QPFHSG
VPRLEARKFID-LYEADIECRNETLLEFAKLDYNRVQLLHQQELCQFSKWWKDLNLASDI
P-YARDRMAEIFFWAVAMYFEPDYAHTRMIIAKVVLLISLIDDTIDAYATMEETHILAEA
VARWDMSC-LE--KLP-DYMKVIYKLLLNTFSEFEKELTAEGKSYSVKYGREAFQELVRG
YYLEAVWRDEGK---IPSFDDYLYNGSMTTGLPLVSTASFMGV-QEITGLNEFQWLETNP
K-LSYASGAFIRLVNDLTSHVTEQQRGHV-ASCIDCYMNQ-HGVSKDEAVKILQKMATDC
WKEINE-ECMRQSQ--VSVGHLMRIVNLARLTDVSYKY--GDGYTDSQ-QLKQFVKGLFV
DPISI
>NsCBTS2a
------------------------AMDLSSSSRHLADFP--STIWGDHFLSYNSEITEIT
TQEKNEHEMLKEIVRKMLVETP---D-NSTQKLVLIDTIQRLGLAYHFNDEIENSIQNIF
NLSQNS--EDDDEHNLYVAALRFRLARQQGYYMSSDVFKQFTNHDGKFKENH---TNDVQ
GLLSLYEAAHMRVHDEEILEEALIFTTTHLESVIPNLS---NSLKVQVTEALS-HPIRKA
IPRVGARKYIH-IYENI-GTHNDLLLKFAKLDFNMLQKLHRKELNELTSWWKDLDRANKF
P-YAKDRLVEAYFWTVGIYFEPQYSRSRSLVTKVVKMNSIIDDTYDAYATFDELVLFTDA
IQRWDEGA-MD--LLP-TYLRPIYQGLLDVFNEMEEVLAKEGKADHIYYAKKEMKKVAEV
YFKEAEWLNANY---IPKCEEYMKNGLVSSTGPMYGIISLVVM-EEIITKEAFEWLTNEP
L-ILRAASTICRLMDDMADHEVEQQRGHV-ASFVECYMKE-YGVSKQEAYVEMRKKITNA
WKDINK-ELLRPTA--VPMFILERSLNFSRLADTFLK--DDDGYTNPKSKVKDLIASLFV
ESVDI
>AtTPS08
-----------------LKATRALIRDPQESNRKFQKFP--PSEWTNRFDSVSVDA-SEM
DALRKEIDKIIPNVKKELMSSQGIE--STKKKILMVYLLVSLGLAYHFEDEIEECLKEGF
ETIEEM---MAGEDNLYTISIIFLVLRTYGHHMSSDIFQKFKGNDGNFKGCI---SGDAK
GLLALYEAAQLRTTTEYIMEEALSFTSSNLELLAADG-RCPPHLSKHIRNALG-LSQHKQ
MEVLVAVEYIS-FYEQE-KDHDKILLKFAKLNFKLMQLHYLEELKVVTKWYKEHDFASNL
PPYFKYVIVENHFFAITMYFEPKFSQKRIMLAKYFTVLVLLDDTCDRYASLSEAESLTNS
LERWAPDDAMD--KQP-HYLKFVFKFIMGCFEEFERELASEGRSYSVKATLEEFKTIVKA
NFDFAKLAHTGH---VPSFKEYMEVGEVEVGVCATLAGNLMCI-GHIGDEGVYEWLKSRP
K-FLKAASTYGRLMNDIAGFEDDMKREYV-ITGVNTYMKQ-YGLTKMEAIRELQNLVEYN
HTIMNE-EFLKTTD--LPRQIRKQVINVARSLNVSYT--EGEGFTHTKGKVDEYITSLFI
TPIRI
>AtTPS20c
-------------------------SDHEAANRPLFQFP--PSLLDDRFLSISANQ-SEI
DSLGRDIEALKAKVSEKLVCMD------VKERIHLIHLLVSLGVAYHFEKQIEEFLKVDF
ENVEDM---NLGEEDMYSISVIFRVFRLYRHKLSSDVFNRFKEENGDFKKCL---LDDVR
GMLSFYEASYFGTNTEEILDEAMGFTRKHLELFVGGS--NEEHLSGHIKNVLY-LSQQEN
AEVVMSREYIQ-FYEQE-THHDETLLKFAKINFKFMQLHYVQELQTIVKWWKELDLESKI
PNYYRVRAVECLYWAMAVYMEPQYSVARIILSKSLVLWTIIDDLYDAYCTLPEAIAFTEN
MERWETDA--K--DMP-DHMKVLMRSFIDLHEDFKREVILEGRLYSVEYGIDECKRLFRE
DLKLSKWARTGY---IPNYDEYMEVGIVTAGIDMTVAFAFIGM-GEAG-KEAFDWIRSRP
K-FIQTLDIKGRLRDDVATYKDEMARGEI-ATGINCYMKQ-YKVTEEEAFLEFHRRIKHT
SKLVNE-EYFKT-T--VPLKLVRIASNVGRAIDTNYK--HGDGLTYR-GIVEGQITSLFL
DLITI
>MpTspa11
------------------MATNGVVISCLREVRPPMTKH-APSMWTDTFSNFSLDD-KEQ
QKCSETIEALKQEARGMLMAAT-----TPLQQMTLIDTLERLGLSFHFETEIEYKIELIN
AAE-------DDGFDLFATALRFRLLRQHQRHVSCDVFDKFIDKDGKFEESL--S-NNVE
GLLSLYEAAHVGFREERILQEAVNFTRHHLEGAELDQS--PLLIREKVKRALE-HPLHRD
FPIVYARLFIS-IYEKD-DSRDELLLKLSKVNFKFMQNLYKEELSQLSRWWNTWNLKSKL
P-YARDRVVEAYVWGVGYHYEPQYSYVRMGLAKGVLICGIMDDTYDNYATLNEAQLFTQV
LDKWDRDE-AE--RLP-EYMKIVYRFILSIYENYERDAAKLGKSFAAPYFKETVKQLARA
FNEEQKWVMERQ---LPSFQDYVKNSEKTSCIYTMFASIIPGL-K-SVTQETIDWIKSEP
T-LATSTAMIGRYWNDTSSQLRESKGGEM-LTALDFHMKE-YGITKEEAASKFEGLVEET
WKDINK-EFIATTNYNVGREIAITFLNYARICEASYSKTDGDAYLDPNV-AKANVVALFV
DAIVF
>NtEAS3
------------------MASAAVANYEEEIVRPVADFS--PSLWGDQFLSFSIKN-QVA
EKYAKEIEALKEQTRNMLLATG---M-KLADTLNLIDTIERLGISYHFEKEIDDILDQIY
NQ-------NSNCNDLCTSALQFRLLRQHGFNISPEIFSKFQDENGKFKESL---ASDVL
GLLNLYEASHVRTHADDILEDALAFSTIHLESAAPHLK---SPLREQVTHALE-QCLHKG
VPRVETRFFISSIYDKE-QSKNNVLLRFAKLDFNLLQMLHKQELAQVSRWWKDLDFVTTL
P-YARDRVVECYFWALGVYFEPQYSQARVMLVKTISMISIVDDTFDAYGTVKELEAYTDA
IQRWDINE-ID--RLP-DYMKISYKAILDLYKDYEKELSSAGRSHIVCHAIERMKEVVRN
YNVESTWFIEGY---TPPVSEYLSNALATTTYYYLATTSYLGM-KS-ATEQDFEWLSKNP
K-ILEASVIICRVIDDTATYEVEKSRGQI-ATGIECCMRD-YGISTKEAMAKFQNMAETA
WKDINE-GLLRPTP--VSTEFLTPILNLARIVEVTYIH-NLDGYTHPEKVLKPHIINLLV
DSIKI
>GaCAD1-A
------------MASQASQVLASPHPAISSENRPKADFH--PGIWGDMFIICPDTD--ID
AATELQYEELKAQVRKMIMEPV---D-DSNQKLPFIDAVQRLGVSYHFEKEIEDELENIY
RDTNN----NDADTDLYTTALRFRLLREHGFDISCDAFNKFKDEAGNFKASL---TSDVQ
GLLELYEASYMRVHGEDILDEAISFTTAQLTLALPTLH---HPLSEQVGHALK-QSIRRG
LPRVEARNFIS-IYQDL-ESHNKSLLQFAKIDFNLLQLLHRKELSEICRWWKDLDFTRKL
P-FARDRVVEGYFWIMGVYFEPQYSLGRKMLTKVIAMASIVDDTYDSYATYDELIPYTNA
IERWDIKC-MN--QLP-NYMKISYKALLNVYEEMEQLLANQGRQYRVEYAKKAMIRLVQA
YLLEAKWTHQNY---KPTFEEFRDNALPTSGYAMLAITAFVGM-GEVITPETFKWAASDP
K-IIKASTIICRFMDDIAEHKFNHRREDD-CSAIECYMKQ-YGVTAQEAYNEFNKHIESS
WKDVNE-EFLKPTE--MPTPVLCRSLNLARVMDVLYR--EGDGYTHVGKAAKGGITSLLI
DPIQI
>AaQHS1
-----------------------MSVKEEKVIRPIVHFP--PSVWADQFLIFDDKQ-AEQ
ANVEQVVNELREDVRKDLvssLDVQT-EHTNLLKLIDAIQRLGIAYHFEEEIEQALQHIY
DT-------YGDdwkgRSPSLWFRILRQQGFYVSCDIFKNYKKEDGSFKESL---TNDVE
GLLELYEATYLRVQGEGVLDDALVFTRTCLEKIAKDLvhtNPTLSTYIQEALK-QPLHKR
LTRLEALRYIP-MYEQQ-ASHNESLLKLAKLGFNLLQSLHRKELSEVSRWWKGLDVPNNL
P-YARDRMVECYFWALGVYFEPKYSQARIFLAKVISLATVLDDTYDAYGTYEELKIFTEA
IQRWSITC-ID--MLP-EYLKLLYQGVLDIYIEMEEIMGKEGKAHHLSYAKESMKEFIRS
YMMEAKWANEGY---VPTAEEHMSVAFVSSGYSMLATTCFVGM-GDIVTDEAFKWALTKP
P-IIKASCAIARLMDDIHSQKEEKERIHV-ASSVESYMKQ-YDVTEEHVLKVFNKKIEDA
WKDITR-ESLVRKD--IPMPLMMRVINLAQVMDVLYK--HKDGFTNVGEELKDHIKSLLV
HPIPI
>At5g23960
--------------------------MGSEVNRPLADFP--ANIWEDPLTSFSKSD-LGT
ETFKEKHSTLKEAVKEAFMSSK---A-NPIENIKFIDALCRLGVSYHFEKDIVEQLDKSF
DCLDFPQMVRQEGCDLYTVGIIFQVFRQFGFKLSADVFEKFKDENGKFKGHL---VTDAY
GMLSLYEAAQWGTHGEDIIDEALAFSRSHLEEISSRSS---PHLAIRIKNALK-HPYHKG
ISRIETRQYIS-YYEEE-ESCDPTLLEFAKIDFNLLQILHREELACVTRWHHEMEFKSKV
T-YTRHRITEAYLWSLGTYFEPQYSQARVITTMALILFTALDDMYDAYGTMEELELFTDA
MDEWLPVV-PDEIPIP-DSMKFIYNVTVEFYDKLDEELEKEGRSGCGFHLKKSLQKTANG
YMQEAKWLKKDY---IATFDEYKENAILSSGYYALIAMTFVRM-TDVAKLDAFEWLSSHP
K-IRVASEIISRFTDDISSYEFEHKREHV-ATGIDCYMQQ-FGVSKERAVEVMGNIVSDA
WKDLNQ-ELMRPHV--FPFPLLMRVLNLSRVIDVFYR--YQDAYTNPK-LLKEHIVSLLI
ETIPI
>At5g44630
--------------------MEALGNFDYESYTNFTKLP--SSQWGDQFLKFSIAD-SDF
DVLEREIEVLKPKVRENIFVSSSTDKDAMKKTILSIHFLDSLGLSYHFEKEIEESLKHAF
EKIEDL---IADENKLHTISTIFRVFRTYGYYMSSDVFKIFKGDDGKFKESL---IEDVK
GMLSFYEAVHFGTTTDHILDEALSFTLNHLESLATGRRASPPHISKLIQNALH-IPQHRN
IQALVAREYIS-FYEHE-EDHDETLLKLAKLNFKFLQLHYFQELKTITMWWTKLDHTSNL
PPNFRERTVETWFAALMMYFEPQFSLGRIMSAKLYLVITFLDDACDTYGSISEVESLADC
LERWDPDY-ME--NLQ-GHMKTAFKFVMYLFKEYEEILRSQGRSFVLEKMIEEFKIIARK
NLELVKWARGGH---VPSFDEYIESGGAEIGTYATIACSIMGL-GEIGKKEAFEWLISRP
K-LVRILGAKTRLMDDIADFEEDMEKGYT-ANALNYYMNE-HGVTKEEASRELEKMNGDM
NKIVNE-ECLKITT--MPRRILMQSVNYARSLDVLYT--ADDVYNHREGKLKEYMRLLLV
DPILL
>OsTPS3
MATSVPSVLLLPVPTCTDMLVSPVEGGDLLHCKPHFDHH--PNVWGDYFLTFSPCTPSML
LNMKRKAHVSEEQVRRMILECSSG-P-NLHVKLELVDTLERLCIDYHYEKEIENVLRRVH
EEEDD----TDNHYDLHTTALRFYLLRKHGYYASPDVFQRFRDEEGNFTRDD--NNNGTR
SMLSLYNAAHLRIHGEEILDDAIVFTRNYLQSVVKHLQ---SPMADEVCSALR-TPLFRR
PRRVEARHYIS-VYDKL-PTRNETILEFAKLDFGILQSLYCEELNILTMWWKELQLQDHL
S-FARDRMVEMHFWMLGVLFEPQYSYGRTMLTKLFIFVSIFDDIYDNYSTLEESKLFTEA
IERWDEEA-AE--ELP-GYMKFFYKKVLTTMKSIETDLKLQGN-KHVDYVKNLLIDATRC
FYNEVKWRSEGADQVAATVEEHLKISVPSSCCMHVPVYAFVAMGNDVTTDDAINWGMAYP
K-IITSSCIVGRLLNDIASHEREQGSSSSSSSTVEACMREHGGITKEEAYAKLRELVEES
WMDIAG-ECLRPAAA-QPPPLLEAVVNATRVLDFVYKD-DQDAYTHPS-SLKDTIHSIYI
LSV--
>PcPS
------------------MELYAQSVGVGAASRPLANFH--PCVWGDKFIVYNPQS--CQ
AGEREEAEELKVELKRELKEAS---D-NYMRQLKMVDAIQRLGIDYLFVEDVDEALKNLF
EMFDAF---CKNNHDMHATALSFRLLRQHGYRVSCEVFEKFKDGKDGFKVPN---EDGAV
AVLEFFEATHLRVHGEDVLDNAFDFTRNYLESVYATLN---DPTAKQVHNALNEFSFRRG
LPRVEARKYIS-IYEQY-ASHHKGLLKLAKLDFNLVQALHRRELSEDSRWWKTLQVPTKL
S-FVRDRLVESYFWASGSYFEPNYSVARMILAKGLAVLSLMDDVYDAYGTFEELQMFTDA
IERWDASC-LD--KLP-DYMKIVYKALLDVFEEVDEELIKLGAPYRAYYGKEAMKYAARA
YMEEAQWREQKH---KPTTKEYMKLATKTCGYITLIILSCLGVEEGIVTKEAFDWVFSRP
P-FIEATLIIARLVNDITGHEFEKKREHV-RTAVECYMEE-HKVGKQEVVSEFYNQMESA
WKDINE-GFLRPVE--FPIPLLYLILNSVRTLEVIYK--EGDSYTHVGPAMQNIIKQLYL
HPVPY
>PcGAS
-----------------------MAVQISETVRPFANFSPNPSLWGDQFINHKSKTQQIS
RIYLEEIEGLKNEVKCMLTSTPE--G-KMADTVNLIDTLERLGVSYHFEKEIEEKMKHLF
NLIKADNYKDHEGCDLYTDALHFRLFRQHGYPISSGIFNKWMDGNGKFKESI---KSDAK
GLLSLYEACCLRTHGDTLLDEALVFATASLKSMAANLA---SPLRKQVEHALF-QHLHFG
IPRVEARHFIT-FYEEE-EHKNEMLLRFAKLDFNALQALHKEELSEISKWWKDLDLISKL
P-YARDRVVESYFWAVGVYYQPKYSRARIMLTKTIAMTAILDDTYDSYGTLEELDVLTKA
IERWDIKE-IN--GLP-EYIKGFYKQVLKLYQQLEEELAKEGRSYAVYYAIEACKELARS
YAVEAKWFKKGY---LPGFEEYLINSLVTSTAGYLNIISFFGV-ES-VTKEDFEWFSKKP
R-IAVATQIITRVIDDIATYEVEKEKGQS-ATGIDCYMKE-HGVSKEKAMQRFYEMSTNA
WKDINEEGLSWPSS--FSRDIFVQLRNFSRMVDVTYGK-NEDGYSKPEKILKPLIIALFV
DQIKL
>LaGDS
------------MEIHSSVVPAITNVKSLDEIRRSAKFH--PTVWGDYFLAYNSDNTEIT
AAEHEEHAKQKEMVKKLLTLAP---N-DPTDKMQLIDAIQRLGLQYHFEKEIQEILQSIH
ANFK-------ADKDLHTVALRFRLLRQHGYNVACDVFNNFLNKEGDFMESI---TNDFE
GLLSLYEAAYLGTHGEEILDKAIEFCSFHLQSSLPQIS--NVSLSKRVEEALY-IPTHKS
LTRFGARKFIP-IYEED-ESHKKVLLNLAKLDFNIVQKIHQKELSDLTRWWTKLEVPKNM
P-YSRDRLVELFFWIVGVYFEPQFTTARRILVKAISMASLIDDTYE-HATLDELKVLTDV
IERWDTNAVIK--DWP-PYTQMCYKYLFDTYAEIEDEV-EERESYRVQYAKKEMQKLVRA
YFDEAKWLYKNY---LPTWEEYMKVSTVTGAYMMLSTTSLVGM-GDLVTKQDFDWVVREP
L-IVRASSVISRLMDDLVGDEDEQ----K-PSGALCYMKQ-YGVSKEEACAEVRKHVKNA
WKDMNQ-ECLEPRP--ASMQVLTRVVNLGRVINLLYT--GDDWYGNPL-GSKEWVKMVFV
EPLTI
>ObGDS
-----------MTNMFASAAPISTNNTTVEDMRRSVTYH--PSVWKDHFLDYASGIT---
EVEMEQLQKQKERIKTLLAQTL---D-DFVLKIELIDAIQRLGVGYHFEKEINHSLRQIY
DTFQI----SSKDNDIRVVALRFRLLRQHGYPVPSDVFKKFIDNQGRLDESV---MNNVE
GMLSLYEASNYGMEGEDILDKALEISTSHLEPLASR--------SRRINEALE-MPISKT
LVRLGARKFIS-IYEED-ESRDEDLLKFAKLDFNILQKIHQEELTHIARWWKELDLGNKL
P-FARDRVVECYFWILGVYFEPQYNIARRFMTKVIAMTSIIDDIYDVHGTLEELQRFTDA
IRSWDIRA-ID--ELP-PYMRLCYEALLGMYAEMENEMVKQNQSYRIEYARQEMIKLVTT
YMEEAKWCYSKY---IPNMDEYMKLALVSGAYMMLATTSLVGILGDPITKQDFDWITNEP
P-ILRAASVICRLMDDVVGHGIEQ----K-ISSVDCYMKE-NGCSKMEAVGEFSKRVKKA
WKNLNE-EWVEPRA--ASMVILVRVVNLARVINLLYV--GEDSYGNSSVKTKELIKGVLV
HPIK-
>RcSeTPS5
----------------MATEGLLSAETDQDVARFLANFP--PTEWGYSFASLLPQD-SEF
ESHTKELDLVKEKVKDMLMQSR---K-ELTENIEFVNCLCRLGVSYHFESEIIEQLSHIF
IS--LPKILEENDYSLYILTLLFRVLRQHGYKMPCDVFNKFKDSNGEFKKCM---TADVR
GLLSLYEATFLSVHGEDILDEALAFTRQHLETLAEKSS---PHLARHIRNALH-LPFHHA
PERLEILQYIC-FYEGE-KSMNETLLKFAKLDFNRLQLLYRKELGLLSRWWKDINLTEKL
P-YTRDRIVEAYAWAAGIIIDPQFSRARLQFAKHLILISVMDDTYDSYGTFDELKHFTAA
LQRFTFEP-TI--ELP-EYMKFLYNILWNFFQETEKDE-TQGCACKTSFAREMLKELARS
YFAEAEWYNDGV---LPTFDEFMQFGLVSSTFDYHASAFFLGV-EDL-GMKEFIWLRDNP
T-IAKTAKLFGRLFNDIAIREDEQKKGDY-PSAIKCYMND-HDVSLEKAKEDILKMLEDG
WKDMNE-ELMKPTT--VPKILTKFSINFVRMSDFTYRG-GIDKYTCGT-ELKEFVKKLTI
FPLQI

## Sheet: methods
For diTPSs, the transit peptide was predicted by TargetP v1.1, and removed before alignment.
Alignments for trees made using Clustal Omega 1.2.1
clustalo --force --threads 4 --iterations 5 -i tree.fasta -o tree_aligned.fasta --outfmt fasta
Trees generated using RAxML 8.2.11, with 1000 bootstraps
RAXML -p 1234 -s tree_aligned.fasta -T 4 -x 1234 -m PROTGAMMAAUTO -f a -N 1000 -n tree
Tree figure rendered using ETE3
